# Supplementary material for: Transcription factor regulatory modules provide the molecular mechanisms for functional redundancy observed among transcription factors in yeast
Source: BMC Bioinformatics. 2019 Dec 27;20(Suppl 23):630. doi: 10.1186/s12859-019-3212-8 (PMC6933673; doi:10.1186/s12859-019-3212-8)
Supplement: Supplementary file 1 — Additional file 1 The mined-out TF regulatory modules. The TF regulatory modules mined out by the proposed module mining algorithm with their corresponding p-values. [file 12859_2019_3212_MOESM1_ESM.tab]

TF Regulatory Module	p Value
Fkh1,Mbp1,Ndd1,Phd1,Skn7,Stb1,Ste12,Swi4	0.000580283076588
Ace2,Elp4,Fkh2,Met4,Rap1,Tec1	0.00444772263643
Fkh1,Ndd1,Skn7,Stb1,Ste12,Swi4,Swi6,Yml081w	0.00247602129839
Fkh1,Ndd1,Skn7,Stb1,Ste12,Swi4	0.00117120763672
Ace2,Elp4,Fkh2,Tec1	0.00205881536744
Ace2,Arr1,Fkh1,Fzf1,Gcr2,Hir1,Mcm1,Ndd1,Nrg1,Pdr1,Rap1,Rim101,Rme1,Sfp1,Skn7,Smp1,Swi4,Swi5,Swi6,Yap1,Yjl206c	0.000133010194897
Msn2,Rim101,Smp1	0.0243041872942
Gat3,Gts1,Oaf1,Rap1,Rgm1,Sfp1,Tos8,Yap1,Yap5	0.00151524998973
Gat3,Gts1,Oaf1,Rgm1,Sfp1,Tos8,Yap1,Yap5	0.00316846239638
Ash1,Fkh2,Mbp1,Mcm1,Ndd1,Reb1,Sut1,Swi4,Swi6,Tos8	0.0032937011364
Ash1,Fkh2,Mcm1,Ndd1,Reb1,Sut1,Swi4,Swi6	0.00248396716542
Ash1,Fkh2,Mcm1,Ndd1,Reb1,Swi4,Swi6	0.000756123163543
Ash1,Fkh2,Mcm1,Ndd1,Swi4	0.0287394874089
Mbp1,Tos8	0.0192576449074
Mcm1,Ndd1,Swi4	0.0126684859065
Hir2,Ino4,Nrg1,Phd1,Sko1,Smp1,Sok2,Swi4,Yap1,Yap6	0.000706585798846
Cbf1,Elp4,Gat1,Hap4,Ino4,Rgm1,Sfp1,Tos8,Tye7	0.0015362314309
Adr1,Arr1,Bul1,Hac1,Met28,Otu1,Yap1	0.00420612240966
Ace2,Elp4,Fkh2,Met4,Rap1,Swi5	0.00307225840861
Mal13,Mth1,Oaf1,Pip2,Rdr1,Rfx1,Stb2,Swi4,Swi6	0.00262879453309
Gat3,Ifh1,Pdr1,Phd1,Rap1,Rgm1,Sfp1,Tos8,Yap5	0.000927704202498
Mbp1,Mcm1,Swi4	0.012242264476
Nrg1,Sok2,Yap1,Yap6	0.0171735005654
Dig1,Msn4,Phd1,Skn7,Ste12,Tec1	0.0133094305957
Dig1,Phd1,Skn7,Ste12,Tec1	0.0015208482812
Dig1,Skn7,Ste12,Tec1	0.00492134223427
Mbp1,Stb1,Swi4	0.0100610037073
Cbf1,Dig1,Ino2,Msn4,Ste12,Swi5,Tec1	0.00129624393759
Cbf1,Dig1,Ino2,Ste12,Swi5,Tec1	0.00145437789803
Ash1,Cin5,Cup9,Mcm1,Msn4,Nrg1,Rlm1,Smp1,Sut1,Swi4,Yap6	0.00249803588424
Ash1,Cup9,Mcm1,Msn4,Nrg1,Rlm1,Smp1,Swi4,Yap6	0.00729440454033
Elp4,Ino2,Ino4	0.0116138180154
Azf1,Gat3,Pdr1,Pho2,Rap1,Rgm1,Rox1,Sfp1,Yap1,Yap5	0.00279874466194
Elp4,Ino2,Ino4,Opi1	0.00284024922107
Elp4,Ino2,Opi1	0.00785881642386
Elp4,Opi1	0.0351841043893
Azf1,Cin5,Cup9,Fkh1,Fkh2,Ino4,Ixr1,Nrg1,Pho2,Rap1,Rox1,Sfl1,Sok2,Swi4,Yap1,Yap6	0.000349564760999
Aft1,Aro80,Ash1,Cin5,Dal82,Fkh2,Fzf1,Hir1,Ime4,Mbp1,Msn2,Msn4,Nrg1,Pdr1,Pho4,Rim101,Sfp1,Smp1,Stb1,Stp1,Swi5,Tos8,Yap1	0.000129939029015
Cbf1,Dal82,Ino2,Ino4	0.00740097422112
Cbf1,Dal82,Ino2	0.0330625727638
Cup9,Ndd1,Skn7,Swi4,Swi6	0.0092114992014
Ndd1,Skn7,Swi4	0.0159468253823
Bul1,Dal80,Dal81,Gzf3,Met28,Mss11,Stb1,Stp2,Yap7,Yhp1	0.00053550149802
Met28,Mot2,Msn2,Mth1,Sok2	0.0239177247207
Gat3,Pdr1,Rap1,Rgm1,Sfp1,Yap5	0.00453654929597
Abf1,Ino4,Phd1,Skn7,Swi4,Swi6	0.00440882277733
Fkh1,Mbp1,Skn7,Stb1,Swi4,Swi6	0.00085007632195
Fkh1,Mbp1,Skn7,Stb1,Swi4	0.00618348772337
Fkh1,Skn7,Stb1,Swi4	0.0262631555161
Ndd1,Rme1,Skn7,Swi4,Yap1	0.00274997631249
Gcn4,Phd1,Tos8	0.0307892564811
Ace2,Elp4,Iki1,Met4,Pho2,Pho4,Rap1,Swi5	0.0024115257908
Mbp1,Ndd1,Swi4,Yap1	0.00880489478494
Ace2,Elp4,Iki1,Met4,Swi5	0.00309135277984
Ace2,Elp4,Iki1,Swi5	0.00104924411459
Ace2,Elp4,Fkh2,Rap1,Reb1,Sut1,Swi5,Swi6	0.00339681627418
Ace2,Elp4,Fkh2,Rap1,Sut1,Swi5	0.00157594298614
Ace2,Elp4,Fkh2,Swi5	0.00126062601936
Gat3,Rap1,Rgm1,Rlm1,Skn7,Smp1,Tos8,Yap5	0.00895484528368
Hir2,Mbp1,Mcm1,Msn4,Rme1,Spt2,Stb1,Swi4,Swi6,Yap1	0.0011567542729
Fkh1,Sfp1,Snt2,Stb1,Swi4	0.00664866505127
Cup9,Ino4,Nrg1,Phd1,Skn7,Sok2,Swi4,Swi6	0.000475406019156
Cup9,Ino4,Nrg1,Phd1,Skn7,Sok2,Swi4	0.00119672875112
Fkh1,Gcn4,Kss1,Ndd1,Rgm1,Skn7,Swi6	0.00633679408786
Ace2,Elp4,Fkh2,Rap1,Swi5,Ume6	0.00138940161943
Ace2,Elp4,Fkh2,Rap1,Swi5	0.00128596856672
Fkh1,Kss1,Ndd1,Rgm1,Skn7,Swi6	0.0124307133666
Hsf1,Msn2,Tos8	0.00626254783022
Mcm1,Swi4,Swi6	0.010806078285
Fkh1,Tos8	0.0185222641819
Fkh2,Mcm1,Ndd1,Rtg1,Yap1	0.0100941846975
Ace2,Fkh2,Swi5	0.0120021474058
Hac1,Ino2,Ino4,Skn7	0.0292142104062
Fkh1,Msn2,Tos8	0.0131335326004
Ace2,Fkh2,Rap1,Swi5	0.0123260912486
Eds1,Iki1,Ino4,Reb1,Rpn4,Stb2,Ume1,Ume6,Yer130c,Yml081w	0.00052362563283
Ino2,Ino4,Ume6	0.0243331339584
Dig1,Ndd1,Ste12,Swi4,Tec1	0.00362411874138
Dig1,Ndd1,Ste12,Swi4	0.00674326135323
Ndd1,Ste12,Swi4	0.0196043325324
Ace2,Azf1,Fkh1,Mcm1,Swi4,Swi5,Swi6	0.000246216244867
Fkh1,Mbp1,Swi6	0.0144334238958
Aca1,Gat1,Gcn4	0.0246400512684
Fkh1,Ino4,Mbp1,Skn7,Stb1,Swi4	0.00415464919863
Fkh2,Mcm1,Ndd1,Reb1,Swi6	0.00172344692056
Cbf1,Mcm1,Ndd1,Skn7,Swi4	0.00226442216762
Dig1,Fkh2,Mal13,Ndd1,Ste12,Swi4,Swi6,Tec1,Tye7	0.000942227493801
Dig1,Ndd1,Ste12,Swi4,Swi6,Tye7	0.00261526664329
Dig1,Ndd1,Ste12,Swi4,Tye7	0.00598467472486
Mot2,Rco1	0.0446755443393
Azf1,Gat1,Ino4,Mig1,Mth1,Nrg1,Phd1,Rlm1,Rph1,Skn7,Sko1,Smp1,Sok2,Swi4,Xbp1,Yap6	0.000297213118659
Abf1,Dot6,Fkh1,Fkh2,Ino4,Mbp1,Ndd1,Skn7,Swi4,Swi6	0.000138920839698
Abf1,Fkh1,Fkh2,Ndd1,Skn7,Swi4,Swi6	0.00046393608381
Fkh1,Ndd1,Skn7,Swi4	0.00408238196894
Cbf1,Mbp1,Ndd1,Swi4,Swi6	0.00190378456755
Cbf1,Ndd1,Swi4,Swi6	0.00743860276868
Mcm1,Ndd1,Swi4,Swi6	0.00279613106429
Ace2,Fkh2,Pho4,Swi6	0.0105787988622
Bul1,Mcm1,Mig1,Msn4,Ste12,Sut1,Tec1	0.0013866351692
Bul1,Mcm1,Mig1,Msn4,Ste12,Tec1	0.00113568229744
Mcm1,Ste12,Tec1	0.0136972284162
Bul1,Mcm1,Ste12	0.0150519344638
Gat3,Msn1,Msn4,Rap1,Rgm1,Yap5	0.00549705304622
Ace2,Cad1,Cbf1,Cin5,Elp4,Fkh1,Fkh2,Met4,Ndd1,Skn7,Yap1	0.000515013652491
Azf1,Cin5,Fkh1,Hms2,Nrg1,Skn7,Sok2,Swi4,Swi6,Yap6	0.00176238591077
Azf1,Cin5,Fkh1,Nrg1,Skn7,Sok2,Swi4,Swi6,Yap6	0.00159787449682
Azf1,Fkh1,Nrg1,Skn7,Sok2,Swi4,Swi6,Yap6	0.00287127072146
Azf1,Fkh1,Nrg1,Skn7,Sok2,Swi4,Yap6	0.00848376242903
Aft1,Dal81,Fkh1,Fkh2,Gln3,Hal9,Hap4,Hir1,Hir3,Mcm1,Met31,Rap1,Smp1,Stb1,Swi4,Swi6,Urc2,Yap1	3.41221858659e-06
Fkh1,Mcm1,Met31,Stb1,Swi4,Swi6,Yap1	0.00129770061003
Esf2,Oaf3,Urc2,Ypr196w	0.00469385766685
Dig1,Fhl1,Mbp1,Ndd1,Phd1,Ste12,Yap1	0.00239365824648
Hir2,Hir3,Mcm1,Stp4,Yml081w	0.00580331068902
Hac1,Hap4,Met32,Met4,Mth1,Oaf1,Pip2,Tos8	0.00108655885076
Ace2,Azf1,Fkh1,Fkh2,Gcr2,Mbp1,Mcm1,Ndd1,Phd1,Rlm1,Rtg1,Sfp1,Skn7,Srd1,Swi6	0.000376899589617
Ace2,Azf1,Fkh1,Fkh2,Gcr2,Mcm1,Ndd1,Rlm1,Rtg1,Sfp1,Skn7,Swi6	0.000327441904095
Cad1,Crz1	0.0329713891065
Abf1,Ace2,Adr1,Fkh1,Fkh2,Mal33,Mbp1,Mth1,Ndd1,Rme1,Swi4,Swi5,Swi6	0.00142351418728
Fkh1,Ndd1,Rme1,Swi4	0.00379807138181
Mbp1,Put3,Skn7,Swi4,Swi6	0.00321187237381
Fkh1,Gat1,Mcm1,Ndd1,Skn7,Swi4,Swi6,Tos8	0.0154586065207
Fkh1,Mcm1,Ndd1,Skn7,Swi4,Swi6	0.000374441274546
Ace2,Elp4,Fkh2,Pho2	0.0151234820912
Fkh1,Mcm1,Ndd1,Skn7,Swi4	0.000978164821319
Ace2,Elp4,Fkh2	0.00514521876931
Azf1,Fkh1,Ino4,Ixr1,Mbp1,Mga1,Ndd1,Nrg1,Rlm1,Skn7,Ste12,Sum1,Swi4,Yap1,Yap6,Ydr049w	0.000435890448898
Fkh1,Ixr1,Mbp1,Mga1,Ndd1,Nrg1,Rlm1,Skn7,Ste12,Swi4,Yap1,Yap6	0.000983302648475
Azf1,Cup9,Fkh1,Ixr1,Mcm1,Mga1,Ndd1,Nrg1,Rlm1,Skn7,Ste12,Swi4,Tec1,Upc2,Yap1,Yap6,Ydr049w	0.000122069671142
Fkh1,Rlm1,Skn7,Ste12,Swi4	0.00141827890343
Fkh1,Skn7,Swi4	0.016044906347
Fkh1,Fkh2,Mbp1,Mcm1,Msn1,Ndd1,Swi6	0.000311118772381
Fkh1,Fkh2,Mcm1,Ndd1,Swi6	0.0015878924498
Fkh1,Mcm1,Ndd1,Swi6	0.00445783969155
Fkh1,Mcm1,Ndd1	0.0108809969564
Ace2,Ash1,Elp4,Mal33,Pdr1,Sut1,Swi5,Swi6	0.00290302624006
Ace2,Ash1,Elp4,Mal33,Pdr1,Swi5,Swi6	0.00295910483783
Ash1,Fkh2,Gat3,Mbp1,Met4,Ndd1,Rlm1,Stb1,Ste12,Swi4,Swi6,Tec1,Tos8,Yap6	0.0201689725358
Mbp1,Ndd1,Rlm1,Stb1,Ste12,Swi4,Tos8,Yap6	0.00126190578706
Ash1,Fkh2,Ino4,Mcm1,Swi6,Tec1	0.00592997987711
Dig1,Fkh1,Mbp1,Ndd1,Rme1,Stb1,Ste12,Swi4	0.0012544072567
Dig1,Fkh1,Ndd1,Rme1,Stb1,Ste12,Swi4	0.00385035768926
Dig1,Fkh1,Mcm1,Ndd1,Rme1,Stb1,Ste12,Swi4,Tec1	0.000695713175725
Mcm1,Ndd1,Rme1,Ste12,Swi4	0.00123447904734
Mcm1,Ndd1,Ste12,Swi4	0.00447069716907
Mcm1,Ndd1,Ste12	0.0105733497294
Adr1,Yap6	0.0466835077208
Fkh1,Gat1,Ino4,Phd1,Put3,Skn7,Sko1,Swi4,Swi6,Yap6	0.0133756894166
Ace2,Ash1,Fkh1,Fkh2,Mth1,Tos8	0.0162835739212
Ace2,Ash1,Fkh1,Fkh2	0.00410410714049
Ace2,Ash1,Fkh2	0.0157011773241
Eds1,Msn2	0.0423682637035
Fkh2,Ino4,Nrg1,Phd1,Skn7,Sok2,Ste12,Yap6	0.00048273606731
Nrg1,Phd1,Skn7,Ste12,Yap6	0.00262334296637
Elp4,Iki1	0.0440977454177
Mal13,Mcm1,Ste12,Swi4,Swi6,Tec1,Ybr239c	0.00220926127358
Mal13,Mcm1,Rme1,Ste12,Swi4,Tec1,Ybr239c	0.00541878564927
Mcm1,Rme1,Ste12,Swi4	0.0046580931258
Rme1,Ste12,Swi4	0.0204386864437
Cin5,Fkh1,Ino2,Ino4,Msn4,Ndd1,Ste12,Swi4,Swi6	0.000342800032306
Fkh1,Ino4,Msn4,Ndd1,Ste12,Swi4,Swi6	0.00227561775777
Fkh1,Ino2,Ino4,Msn4,Ndd1,Ste12,Swi4,Swi6	0.000597614652997
Cin5,Fkh1,Ino2,Ndd1,Ste12,Swi4	0.00298517819281
Fkh1,Ndd1,Ste12,Swi4	0.00498602245526
Fkh1,Ino2,Ndd1,Ste12,Swi4	0.00456541266248
Kss1,Oaf1,Stb1	0.0153785974838
Abf1,Cbf1,Met31,Met32,Met4,Rap1,Stb2	0.00179761914283
Dig1,Mbp1,Mcm1,Ndd1,Ste12,Swi4,Swi6,Tec1	7.33471270728e-05
Dig1,Mcm1,Ndd1,Ste12,Swi4,Swi6,Tec1	0.000756745798297
Dig1,Mcm1,Ndd1,Ste12,Swi4,Tec1	0.00239877790348
Dig1,Mcm1,Ndd1,Ste12,Swi4	0.00161142513571
Ace2,Dal82,Elp4,Swi5	0.00931589084015
Ace2,Elp4,Swi5	0.00512324345677
Elp4,Fkh2,Gal4,Mal13,Msn2,Msn4,Ndd1,Pdr1,Swi5,Tec1,Tos8,Yap5	0.0017731577075
Dig1,Mbp1,Rlm1,Stb1,Ste12,Swi4	0.00116928847499
Dig1,Rlm1,Stb1,Ste12,Swi4,Tec1	0.0010511242711
Dig1,Rlm1,Stb1,Ste12,Swi4	0.00870604047096
Azf1,Cup9,Fkh1,Gts1,Ino4,Ixr1,Mcm1,Mss11,Nrg1,Phd1,Rlm1,Smp1,Sok2,Stb1,Swi4,Tec1,Yap6	0.00016975471796
Ste12,Swi4,Swi5	0.0191736202663
Nrg1,Phd1,Skn7,Sko1,Swi4,Yap6	0.0037133974741
Nrg1,Phd1,Skn7,Swi4,Yap6	0.00545267386096
Nrg1,Phd1,Swi4,Yap6	0.0145658905787
Fkh1,Fkh2,Met4,Ndd1,Rlm1,Skn7,Stb1,Ste12,Swi4,Swi6,Tec1	0.00509981380128
Fkh1,Mbp1,Ndd1,Rlm1,Skn7,Stb1,Ste12,Swi4	0.000263731927117
Fkh1,Ndd1,Rlm1,Skn7,Stb1,Ste12,Swi4,Tec1	0.000590331682236
Fkh1,Ndd1,Rlm1,Skn7,Stb1,Ste12,Swi4	0.000831473123148
Cst6,Pdr3	0.0280897080094
Cad1,Phd1,Skn7,Sko1,Yap1,Yap6	0.00199806901977
Mbp1,Rme1,Swi4	0.0143072588577
Kss1,Ndd1	0.0128497380395
Ino4,Nrg1,Phd1,Skn7,Sok2,Yap6	0.0024868092251
Mbp1,Rlm1,Skn7,Swi4	0.00378060930644
Rlm1,Skn7,Swi4	0.0153178299382
Fkh1,Mcm1,Ndd1,Ybl054w,Yhp1	0.00663574725893
Hap4,Mcm1,Ste12,Swi6,Tbs1	0.00712038242029
Hap4,Mcm1,Ste12,Swi6	0.0101299410794
Mcm1,Ste12,Swi6	0.0185445462237
Rlm1,Smp1,Swi4,Swi6	0.00851477031335
Aft2,Hal9,Hms2,Met18,Sut1	0.00434688204515
Ash1,Gcr1,Mcm1,Rgt1,Snt2,Tye7	0.00624140523161
Cbf1,Dot6,Ino2,Ino4,Met31,Met32,Met4,Skn7,Tye7	0.000438407210744
Cbf1,Ino2,Met31,Met32,Met4,Skn7,Tye7	0.0013299844363
Cin5,Cup9,Elp4,Fkh2,Ixr1,Nrg1,Phd1,Rlm1,Rox1,Sfl1,Skn7,Sko1,Sok2,Swi4,Swi6,Yap6	0.0021162450429
Ixr1,Nrg1,Phd1,Rlm1,Skn7,Sok2,Swi4,Yap6	0.00118194155284
Azf1,Fkh1,Fkh2,Mbp1,Mcm1,Ndd1,Reb1,Sok2,Swi4,Swi6	8.80547376067e-05
Azf1,Fkh1,Fkh2,Mcm1,Ndd1,Reb1,Swi4,Swi6	0.000129655403484
Azf1,Fkh1,Fkh2,Mcm1,Ndd1,Swi4	0.00100249816225
Fkh1,Mcm1,Ndd1,Swi4	0.00327338682298
Nrg1,Sko1,Sok2,Yap6	0.0151126576934
Cin5,Cup9,Ino4,Mig1,Ndd1,Nrg1,Phd1,Rox1,Skn7,Sko1,Sok2,Stp4,Swi4,Swi6,Xbp1,Yap6	1.23596170432e-05
Cin5,Cup9,Ino4,Mig1,Ndd1,Nrg1,Phd1,Rap1,Rox1,Skn7,Sok2,Stp4,Swi4,Swi6,Yap6	0.00010439118637
Ndd1,Nrg1,Skn7,Swi4,Yap6	0.00444504731227
Fhl1,Ino4,Phd1,Skn7,Sko1,Sok2,Swi4,Yap6	0.000837919570208
Fkh2,Hir2,Ndd1	0.0188315948464
Hir2,Ino4,Oaf1,Phd1,Skn7,Sko1,Swi4	0.00437395905048
Dig1,Hir2,Ste12,Tec1,Tos8	0.0221108790536
Dig1,Hir2,Ste12,Tec1	0.0292403253375
Dig1,Ste12,Tec1	0.00869757856991
Dig1,Ste12	0.0470739290112
Dig1,Ndd1,Ste12,Swi4,Swi6	0.00154839211348
Ace2,Dig1,Elp4,Rfx1,Skn7,Ste12,Swi4,Swi5,Swi6,Tec1	0.00310950687554
Ace2,Elp4,Swi5,Swi6	0.00161373853596
Ace2,Elp4,Swi5,Tec1	0.00205046341159
Ace2,Ash1,Dal81,Elp4,Fkh2,Hms2,Mcm1,Met4,Mot3,Ndd1,Rox1,Skn7,Ste12,Swi4,Swi6,Ume6,Yap1,Yhp1,Yml081w	0.00194294688047
Ace2,Ash1,Dal81,Elp4,Fkh2,Mcm1,Met4,Mot3,Ndd1,Rox1,Skn7,Ste12,Swi4,Swi6,Yap1,Yhp1,Yml081w	0.000457577516785
Ace2,Ash1,Dal81,Elp4,Fkh2,Mcm1,Met4,Ndd1,Skn7,Ste12,Swi4,Swi6,Yap1,Yhp1,Yml081w	0.000983805936414
Mcm1,Ndd1,Skn7,Ste12,Swi4,Swi6,Yap1,Yhp1,Yml081w	0.000650949234613
Mcm1,Ndd1,Skn7,Ste12,Swi4,Yap1	0.00219686211217
Abf1,Cin5,Fkh1,Fkh2,Hir2,Iki1,Ino2,Ndd1,Reb1,Rox1,Sut1	0.00280207850744
Abf1,Fkh1,Fkh2,Hir2,Iki1,Ino2,Ndd1,Skn7	0.00180684357396
Ace2,Fkh2,Iki1,Met4,Ndd1,Swi4,Swi5,Swi6,Yap1,Yap3	0.00270691445176
Ace2,Fkh2,Iki1,Met4,Ndd1,Swi4,Swi5,Swi6,Yap1	0.00114035183355
Abf1,Ash1,Cin5,Cup9,Ino4,Ixr1,Mcm1,Nrg1,Rap1,Rox1,Sok2,Swi4,Yap6	0.00298418243579
Abf1,Ash1,Cup9,Ino4,Ixr1,Mcm1,Nrg1,Rap1,Sok2,Swi4,Yap6	0.00191382234188
Abf1,Ash1,Cup9,Ino4,Ixr1,Mcm1,Nrg1,Sok2,Swi4,Yap6	0.00449136285152
Fkh1,Gat1,Mbp1,Ndd1,Rfx1,Skn7,Swi4	0.00400482897653
Cin5,Fkh1,Ndd1,Rfx1,Rox1,Skn7,Swi4,Swi6	0.000596727783542
Cin5,Fkh1,Ndd1,Rfx1,Skn7,Swi4	0.00194485388765
Ash1,Azf1,Cup9,Hms1,Ixr1,Mac1,Mig3,Mss11,Nrg1,Phd1,Rlm1,Rme1,Skn7,Smp1,Sok2,Stp4,Swi4,Tec1,Yap6	0.00096073045632
