# Supplementary material for: Transcription factor regulatory modules provide the molecular mechanisms for functional redundancy observed among transcription factors in yeast
Source: BMC Bioinformatics. 2019 Dec 27;20(Suppl 23):630. doi: 10.1186/s12859-019-3212-8 (PMC6933673; doi:10.1186/s12859-019-3212-8)
Supplement: Supplementary file 2 — Additional file 2 The module inferred functional binding targets. In this file, the module-inferred functional TF binding target genes for the 182 TFs considered in this research are listed. [file 12859_2019_3212_MOESM2_ESM.tab]

Transcription Factor	Module-inferred Functional Binding Target Genes
Ecm22	PMP3,SNU13,SBH2,PDA1,AIM17,TOM71,UBC7,IRC21,COX5A,AHC1,NHP6A
Yap1	EFB1,SSA1,YAL037W,CYC3,ECM15,HTB2,HTA2,POP8,RPL19B,YBL028C,HEK2,RIB1,RPL23A,HHF1,HHT1,BAP2,TBS1,APD1,RPL21A,BEM1,ALG7,GPX2,MAL31,YCL007C,STP22,ILV6,SGF29,YCP4,CIT2,PGK1,FEN2,BPH1,RDS1,NOP1,TSC13,ERP3,RPN4,YDL124W,HNT1,YDL133W,SFA1,UGX2,GLT1,PCL9,LYS20,YDL183C,RPL35A,SHR3,NOP6,SNQ2,MAK21,RPS13,DOA4,PAA1,PPH3,GIR2,YDR209C,YDR210W-A,YDR210W-B,HTB1,HTA1,SIR4,YAP6,EXG2,SRB7,YDR316W-A,YDR316W-B,BCP1,GP…
Leu3	YAR009C,BAP2,YDR098C-A,YDR098C-B,YDR210W-D,ALD5,LEU1,COX4,BAT1,ILV3,OAC1,ILV5,YMR046C,ILV2,LEU4,ISU2,YPL257W-A,YPL257W-B
Arg80	YBR012W-A,TYR1,YCL007C,YDR098C-A,YDR098C-B,ARG5,ARG3,TOM7,ARG1,ARG8,YOR302W,CPA1
Ydr049w	YAR009C,UIP3,POP8,YBL070C,ECM2,YBR159W,SSE2,MRPS5,MAL31,SGF29,KAR4,YCP4,CIT2,PGK1,PUS9,YDL041W,YDL094C,KIN28,YDL152W,YDR056C,PAA1,PPH3,GIR2,CSN9,MFB1,GTB1,RNH202,SRP101,DPL1,TIM11,UTP4,DIT1,RRP17,EDC3,ERG28,PCL6,YER066C-A,MOT2,GLC7,YER138C,YFR011C,PES4,ERJ5,CDH1,YGL015C,CDC55,SPR3,YGR066C,YGR126W,UTP8,SYF2,UBR1,HGH1,TOS2,YHL012W,YHL044W,YHR003C,URM1,BAR1,NEO1,FYV10,FMC1,LOH1,SMC3,RPA34,ATP12,ABM1…
Sko1	YBL111C,YBL112C,YBL113C,ENA1,YDR048C,SED1,YDR210W-D,YAP6,SMT3,MNN1,YER076C,YER087C-A,YER138C,SPI1,YER158C,FMP48,YGR117C,RPS23A,CBF2,RPL24B,YGR149W,YGR243W,MGA1,YHR033W,FSH1,HXT5,YIL172C,YJL114W,TDH2,VPS55,RPS4A,HMS2,FBA1,CWP1,HAP4,UTH1,PTR2,YLR108C,AHP1,YPS3,YKE2,CTS1,EXG1,ACO1,YLR339C,YLR463C,BSC3,YRF1-5,GTR1,PHO84,COS3,ERG5,SOK2,GID8,GAT2,YMR172C-A,DDR48,YMR173W-A,ICY1,RNT1,RKR1,ADH2,NOP13,RPS3…
Ndt80	YDR048C,MAM1,DOC1,CEX1
Stp4	VPS8,YAL037W,CLN3,GDH3,YAR029W,YAR064W,YBL095W,TEC1,PHO89,ATG22,ENA1,YDR042C,PCF11,IVY1,YDR366C,YRF1-1,MNN1,NOP16,TIR1,ERG28,YER076C,DSE1,RSP5,FTR1,LSM5,YER189W,YRF1-2,AFT1,YGL072C,CDC55,MCM6,CBF2,YGR161C-C,YGR161C-D,CRM1,COS6,YRF1-3,RPL27A,YHR214C-B,YHR214C-C,PHO12,IMD2,YHR218W,YHR219W,RPL34B,YIL096C,SGA1,YIL102C,SHQ1,TAO3,POT1,YIL177C,GLG2,RPA34,RPS14B,SOP4,HXT16,RMA1,YKL177W,COY1,URA1,CTS1,RPS…
Yap7	RPL19B,YBL028C,YDR042C,YDR098C-B,NNF2,LSB1,YGR137W,RPL37A,YLR410W-A,YML095C-A,RPL36A,YPL182C
Upc2	GDH3,YAR009C,POP8,ECM2,YBR159W,POP7,SSE2,ARC40,MRPS5,SGF29,KAR4,YCP4,CIT2,PGK1,PUS9,YDL094C,KIN28,YDR056C,PPH3,SWF1,CSN9,YDR210W-D,MFB1,GTB1,RNH202,SRP101,DPL1,DIT1,RPN9,EDC3,ERG28,YER066C-A,MOT2,YER138C,IES1,ERJ5,PCL10,CDC55,THG1,NUP57,YGR126W,UTP8,SYF2,UBR1,HGH1,TOS2,YHL044W,MRS11,URM1,BAR1,NEO1,LOH1,VPS25,URA8,ABM1,YMR1,PTM1,NFU1,NUP120,YKL061W,STB6,YKL077W,YKL177W,STE3,YKR016W,YLL007C,FRA1,RP…
Skn7	CYS3,TPD3,YAR068W,RPL19B,YBL028C,HEK2,RIB1,YBR012W-A,YBR012W-B,YBR056W,ECM33,TEC1,ICS2,AMN1,TOS1,YSY6,OM14,YBR232C,PRD1,FYV5,YCR061W,YCR062W,HCM1,RAD18,STP4,KNH1,LHP1,SLC1,MDH3,YDL086W,LUC7,GET3,YDL124W,HNT1,CDC48,PCL2,ARF2,CCT4,LYS20,SOK1,TRP1,SNQ2,HEM13,SLU7,YDR154C,CPR1,RPA14,HOM2,YDR186C,CCT6,PCF11,IVY1,HEM1,RTN1,LYS4,MTH1,SUR2,YDR306C,GIC2,NCB2,YDR442W,YEL007W,PMP2,GTT3,GDA1,IES6,GLY1,RPL12A…
Haa1	YDR210W-D,YER138C,TAF7
Cup9	GCV3,YAL064W,YAR010C,UTP20,ECM13,AAR2,YBR089W,CDC28,TYR1,RPL21A,YCL007C,ILV6,SGF29,CDC10,YCP4,CIT2,PGK1,PMP1,BSC1,YDL041W,YDL063C,RPL13A,RPS16B,MSS2,YDL129W,RPP1B,RPN5,NOP14,SNQ2,ENA1,YDR042C,RPS13,SED1,GRX3,YDR210W-D,YAP6,HXT6,YDR442W,HYP2,YEL047C,MNN1,YER128W,YER158C,YFR006W,ERG26,CGR1,HNM1,YGL102C,PCL10,RPL1B,MRM2,EDC1,THG1,RPS25A,ERG25,CLB1,CLB6,YGR109W-A,YGR109W-B,MGA1,GND2,SCW4,SBP1,MRS11,Y…
Ydr266c	YDL016C,PRP42,IRC18,SRY1,YNL146W
Stb4	RFA1,PIN4,PCS60,BRE1,YEL020C,YIL166C,RCH1,IMP2
Mig2	FAL1,NOP10,SCP1
Pip2	HEK2,RPS11B,SDS24,OM14,YCL007C,YCP4,CIT2,PGK1,BUD5,USO1,YDR034C-A,UME6,YDR210W,YDR210W-D,SSF2,FRQ1,SNU13,RPL12A,RPL23B,GLC7,YER137C,YER138C,GSY1,KEM1,ENP2,TRX2,YHL009W-A,AIM17,YHL050C,NOP10,FLO5,YHR214W,RPS24B,OM45,ILV3,SSC1,SOD1,STE3,RPL17A,BOS1,ALT1,YLR177W,YLR252W,RPS22B,SKI2,SEN1,YAP1,ECM40,TVP18,SPG4,TOM7,RPC19,RPL42A,VPS27,ESF2,YNR070W,TRM10,RSB1,FSH3,YOR287C,PRO2,NUD1,YOR378W,ALD6,YPL247C,…
Ydr026c	YDR365W-B,SEC20
Hog1	AGA2,PML39
Ace2	CLN3,GDH3,YAR068W,MCM2,NCL1,YEL1,SKT5,PRS4,YBL070C,BNA4,YBL100C,ALG14,YBR071W,RDH54,TEC1,ICS2,AMN1,YBR159W,TOS1,YSY6,POP7,ROT2,OM14,YBR285W,MRC1,PSA1,TRM3,CDC48,PCL2,YDL173W,PCL9,OST4,AAD4,SNQ2,PEX7,YDR154C,CPR1,RPA14,HOM2,MTH1,HXT3,YEL007W,EDC3,YER066C-A,MOT2,RNR1,YER079W,SER3,YER087C-A,GLO3,YCK3,DSE1,RSP5,NSA2,LCP5,FTR1,LSM5,YER152C,OXA1,YER189W,YRF1-2,GAT1,FRS2,AAD6,IGD1,RPL2A,PMA1,SCW11,YGL13…
Mal33	CYS3,ERV46,YAL043C-A,YAR068W,NCL1,CHA1,PRM7,COX9,YDL124W,NOP14,SUR2,YDR366C,PMI40,FMP52,GLN3,CAJ1,PUP3,RAD51,TUB2,YFL066C,YFL067W,YFR026C,RSC8,ERG26,YGL199C,ADE5,TYS1,AIM17,YHL050C,GND1,YHR214W,RPL2B,GVP36,PKP1,YIL064W,YIL091C,MRS1,HSP150,KRE9,SWI3,YJL211C,RAM2,VPH2,YKL131W,SNU114,DPH2,ACP1,MRPL13,SET3,SRL3,AAT2,YLR339C,STE11,TSL1,MCK1,ARC35,MRPS12,DBP6,HXT11,HST3,BAG7,RPS6A,SMX3,YPR204W
Aft2	YDR327W,SMB1,ERJ5,DFG10,FLO10,ENT4,YPT6,YRF1-4,YNL155W,ISU2,YPL182C,YRF1-7,BET2
Spt23	YDR034C-A
Yer130c	YAR009C,PRS4,ECM2,RIB5,ILV6,CDC10,YCP4,CIT2,YCR023C,BRE1,YDL152W,PAA1,VPS74,DFM1,SEC20,ERG28,TPA1,YER066C-A,YER138C,MND1,HGH1,YHL044W,SPO16,RTT107,MNT3,BAR1,REV7,MCM10,SYS1,LOH1,RPA34,ABM1,NMD5,YKL061W,YKR051W,BET3,ENT4,ERG3,RPS31,UTP13,RPS22B,SST2,YMR130W,YMR148W,HSC82,SPO1,YNL146W,ATX1,YOL131W,CDC21,UFE1,ADE2,NPT1,RPB10,MET7,YOR251C,TMA16,FSH3,YOR309C,RPA43,SCP1,YOR385W,YOR387C,YPL197C,YPL238C,…
Ppr1	YBL065W,DOS2,AIM17
Cin5	YAL037W,YAL064W,PET9,HEK2,ECM13,YBL044W,COR1,YEL1,PRX1,DSF2,YRO2,TIP1,BAP2,TAT1,ALG14,YBR071W,ICS2,EHT1,SMP1,YPC1,PGI1,DER1,KCC4,AGP1,YCL046W,CPR4,YCR102C,MCD1,BSC1,RPS29B,YDL129W,ARF2,SFA1,UGX2,GLT1,HXT15,MRH1,YDR042C,TPI1,SED1,YDR210W,YAP6,RNH202,SUR2,PRO1,FCF1,HXT6,HXT3,YDR442W,SPG3,SMT3,HSP31,GLC3,PMP2,GTT3,HYP2,IES6,GLY1,YEL047C,PCM1,SOM1,HXT13,DSF1,MIG3,YER034W,ERG28,SPO73,ALD5,RPS24A,SPI1,…
Phd1	VPS8,EFB1,SSA1,YAL064W,YAR029W,PRM9,MCM2,PET9,PRS4,AST1,YBL070C,TIP1,BAP2,TAT1,ICS2,AMN1,YBR159W,TOS1,YSY6,ARL1,BUD3,LEU2,KCC4,AGP1,HCM1,GIT1,BSC1,YDL057W,YDL094C,PMT1,RPN6,HXT15,SNQ2,YDR210W-D,PCF11,IVY1,EXG2,HDA2,GIC2,HXT6,HXT3,YDR355C,YDR417C,YDR442W,PPN1,PHO8,GRX2,YEL007W,UBC8,PMP2,GTT3,CYC7,PRB1,HPA3,HXT13,YEL075C,YEL076C,YEL076C-A,YEL076W-C,YEL077C,MNN1,ZRG8,YER034W,GLE2,FTR1,LSM5,SPT15,YER…
Yap6	YAL037W,YAL064W,YAR068W,HTB2,HTA2,PET9,HEK2,ECM13,AAR2,RPL23A,TIP1,ICS2,RPL21A,KCC4,AGP1,HCM1,BSC1,RPS29B,YDL129W,RPL41A,SNQ2,YDR042C,YDR048C,TPI1,RPS13,SED1,YAP6,YDR442W,TRS31,YEL007W,HYP2,IES6,GLY1,YEL047C,RPL12A,PRB1,MNN1,TMA20,MIG3,YER034W,ERG28,ALD5,YER158C,VTC2,LOC1,CGR1,RPL30,RPL24A,HNM1,RPL28,PCL10,RPL1B,MRM2,RPS25A,YGR035C,ERG25,SPT4,RPL11B,CLB1,TDH3,TOS2,YHB1,MGA1,RIM101,SBP1,AAP1,FSH1,…
Gts1	PSK1,YAL018C,FUN26,SEO1,RPS8A,YBR159W,DER1,FAD1,YDL094C,GET3,RPN5,NOP14,UGX2,LRG1,CSN9,YDR209C,YDR210W-A,YDR210W-B,YDR210W-D,HTB1,HTA1,DPP1,YDR366C,YDR417C,PRP3,GIN4,YDR509W,UBC8,GEA2,YEL023C,RAD23,CYC7,YEL076W-C,YEL077C,TMA20,YER138C,CHD1,VTC2,LOC1,ECO1,RSC8,DUG1,LEU1,RPL30,RPL24A,GUS1,NMA2,YGR011W,RPS25A,RPL26B,YGR038C-A,YGR038C-B,ERG25,SPT4,YGR290W,NMD2,YHR087W,RPC10,IMP3,YIR016W,BNA3,SSY5,BUD…
Ixr1	CLN3,YAL064W,ECM15,POP8,PET9,YBL055C,RPL23A,YRO2,TRM7,FES1,GRS1,SPP381,CDC28,DEM1,SSE2,DUG2,MRPL27,HMLALPHA1,HMLALPHA2,MATALPHA2,MATALPHA1,FAD1,YDL094C,MSS2,RPL35B,RPN5,NOP14,YDL152W,ENA1,YDR042C,TVP23,SSS1,GRX3,FIN1,YDR154C,CPR1,RPA14,HOM2,SAC3,YAP6,DPL1,RAD34,HXT7,YDR370C,CTS2,MUS81,RPN9,YDR442W,PUF6,EDC3,TIR1,HOR2,THO1,GLO3,YCK3,GLC7,YER158C,GRX4,STE2,GYP8,YFR011C,GSY1,ERP6,CDH1,TOS8,YGL102C,P…
Smk1	CYK3,AFR1,EUG1,HOP2,YNL213C,FRE7,THI22
Pdr1	FUN26,ECM15,POP8,SAS3,RPS8A,RPL23A,YBL111C,YBL112C,YBL113C,FIG1,YBR062C,YBR064W,RPL19A,AAC3,SPP381,SLI15,YBR159W,CDC28,RPS9B,RPL21A,HMLALPHA1,HMLALPHA2,MATALPHA2,MATALPHA1,RPS29B,RPL31A,RPL13A,RPS16B,GET3,YDL114W,RPP1B,RPN5,NOP14,RPL41A,RPL35A,WHI4,YDR042C,YDR048C,RPS13,SSS1,PLP1,DPP1,UTP4,HXT7,YDR366C,YPR1,YDR417C,RPL12B,RAD30,UTP6,RPS18A,RPL27B,TRS31,YRF1-1,UBC8,RPL12A,RPL34A,RPS24A,RPS8B,KAP12…
Rgm1	YAL004W,YAL043C-A,FLC2,YAR010C,RPS8A,YBL107C,YBL111C,YBL112C,YBL113C,MNN2,YBR016W,FIG1,RPL19A,AAC3,SIF2,RPS6B,RPL21A,OM14,VAC17,CHA1,BUD5,MATALPHA2,MATALPHA1,AAD3,RPL31A,RPL13A,RPS16B,YDL133W,RPL35A,WHI4,GAL3,SLU7,YDR186C,CCT6,PMP3,RPL12B,UTP6,RPS18A,RPL27B,YDR542W,GCN4,RPL12A,YEL075C,YEL076C,YEL076C-A,YEL076W-C,YEL077C,RPL34A,RPS24A,RPS8B,RPL23B,YRF1-2,YFL013W-A,GAT1,FRS2,YFL064C,YFL065C,YFL066C…
Mot3	ECM1,YAL068C,YAR075W,UTP20,YBL095W,YBL107C,YBR012W-A,YBR012W-B,YBR056W,TEC1,MUD1,YDL063C,SNQ2,SES1,YDR034C-D,ENA1,GRX3,YDR306C,FCF1,YDR442W,YER137C,YFL002W-B,PCL10,CDC55,RPS25A,PPT1,UBR1,SBP1,YIL096C,SGA1,RPI1,YIR007W,RPA34,HXT16,SOR1,VPH2,PGM1,MCD4,UTH1,ADE16,RPL15A,BUD20,RPL10,YCS4,YLR339C,YLR413W,PHO23,YTM1,ERG10,HAA1
Gat1	CYS3,FUN26,PRP45,POP5,GCV3,GDH3,YAR068W,PDR3,RPL19B,YBL028C,HEK2,ATP1,HHF1,HHT1,IPP1,REB1,YBR051W,ROT2,OM14,MRPL37,BUD5,YCR061W,PAT1,PTC6,TMA17,RPO21,CCT4,SNQ2,GCV1,SES1,CCT6,RSC3,NCB2,YDR474C,PMP2,RAD23,PRB1,HMF1,PET117,PUP3,RAD51,FTR1,LSM5,YER152C,OXA1,BUD27,EPL1,AAD6,YFL066C,YFL067W,YPI1,RPN11,GCN20,IGD1,RSC8,RET2,RPN12,HXK1,PGD1,OLE1,SDS23,MF(ALPHA)2,CEG1,YIP4,EMP24,ADE5,ACB1,MUP1,ASN2,RNR4,M…
Stb5	SOL3,GND1,YKL177W,STE3,TOP2,ATG2,RPB10
Yox1	RCR1,YDR034C-A
Dig1	VPS8,YAR009C,ADE1,UIP3,YAR068W,UTP20,YBL005W-A,YBL005W-B,FUS3,MCM2,PRP6,UBC4,TEC1,YCL020W,FUS1,KAR4,CWH43,PCL2,PCL9,YDR042C,YDR048C,SAS4,YDR210W-D,GCD6,ADK1,YDR316W-A,YDR316W-B,MUS81,MFA1,GIN4,YDR509W,YEN1,YER064C,SHO1,YER137C,YER138C,YER159C-A,STE2,GYP8,ACT1,PES4,AGA2,PYC1,PCL10,MSB2,RPS25A,YGR038C-A,YGR038C-B,TIF4631,CRH1,GPA1,DAP2,NOP10,SAM35,STE12,BAR1,CST6,YIL082W,SIM1,YIL169C,YJL045W,BNA3,R…
Mal13	YAR009C,UIP3,YAR068W,AST1,PDX3,RPS6B,PCS60,YBR225W,OM14,GPD1,YDL038C,PRM7,CDC48,YDL129W,TMS1,YDR154C,RPA14,HOM2,HTB1,HTA1,SPC110,YRF1-1,YEL075C,YEL076C,YEL076C-A,YEL076W-C,YEL077C,YER079W,YER189W,YRF1-2,YFL051C,YFL064C,YFL065C,YFL066C,YFL067W,YFR026C,PGD1,RPL30,RPL24A,MIG2,ADE5,HXK2,ERG25,PEX21,ENO1,HUA1,YRF1-3,AIM17,YHL050C,MET30,SYG1,MMF1,TAO3,RPL16A,OM45,DJP1,LAS21,MRPL8,KRE9,SWI3,GON7,BUD19,Y…
Rox1	YAL004W,POP5,YAL064W,YAR009C,YAR023C,YAR068W,PHO11,UTP20,HEK2,PSY4,YBL059W,RPS8A,AAR2,RPL23A,BNA4,YBL100C,YBR056W,TIP1,RPL19A,AAC3,FES1,CBP6,GRS1,CKS1,SPP381,SLI15,ICS2,AMN1,RPS9B,OM14,YCR061W,YCR062W,BUD31,HCM1,MCD1,NOP1,TSC13,LHP1,SLC1,RPS29B,YDL063C,VCX1,RPP1B,RPL35B,ARF2,RPN5,NOP14,RPL41A,RPL35A,LRG1,HXT15,NTH1,SNQ2,SES1,YDR042C,TGL2,RPS13,SED1,SLU7,GIR2,FMN1,YAP6,RSC3,YDR306C,UTP4,FCF1,HXT6,…
Bye1	GCV2,YNL089C,YPR099C
Bas1	GCV3,HIS4,GCV1,YDR210W-D,HIS1,YFR006W,YGL102C,RPL1B,MRM2,ADE5,ADE6,ADE3,SVP26,MTD1,ADE16,SPT8,SHM2,RPL22A,GSP1,ADE13,YMR119W-A,ADE17,HSC82,GCV2,RPL36A,ZRC1,ADE4,ADE12,POP2,RPS19A,RPS9A,CUP9,SUT2
Ybr239c	ERP2,YBL070C,MAL31,DPL1,ARG5,GLE2,TMT1,SWP82,AGA2,SMC3,YKL161C,PML39,AGA1,ASE1,ECM3,NOP53,YPL277C
Jhd1	KAR4,ERJ5,LOH1,CDC21,SCP1,TAZ1
War1	ENT4,YOR118W
Yap5	FUN26,PIM1,RPS8A,RPL23A,RPL32,ROX3,YBL107C,YBL111C,YBL112C,YBL113C,RPL19A,AAC3,SIF2,YBR116C,TEF2,RPS6B,RPS9B,RPL21A,HMLALPHA1,HMLALPHA2,BUD5,MATALPHA2,MATALPHA1,AAD3,RPL31A,RPL13A,RPS16B,YDL133W,RPL35B,RPN5,NOP14,RPL41A,RPL35A,WHI4,RPS11A,YDR065W,YDR366C,ERD1,RPL12B,RPS17B,ADA2,UTP6,RPS18A,RPL27B,GCN4,RPL12A,YEL075C,YEL076C,YEL076C-A,RPL34A,RPS24A,RPS8B,KAP123,RPL23B,YRF1-2,YFL064C,YFL065C,RPL2A,…
Mig3	YAR009C,YAR064W,YBR012W-A,YBR012W-B,YBR089W,YDL152W,ENA1,YDR042C,YDR210W-D,HXT6,YDR366C,YER079W,YER087C-A,YER138C,YER189W,YRF1-2,IGD1,YIL172C,HSP104,FRA1,RPS22B,HXT11,YOL157C
Aca1	YLR162W
Snf1	YGR219W,DOT5,DCG1,YLR227W-A,YLR227W-B,ATP15
Rtg1	CYS3,FUN26,FRT2,POP8,YBR012W-A,YBR012W-B,GRS1,MAL31,MRC1,RDS1,BRE1,YDL094C,LRG1,DBF4,NUM1,CSN9,DPL1,ATP5,BFR2,ESC2,UTP6,RPS18A,PRP3,PRP22,GLO3,CHD1,AAD6,ERJ5,DUG1,HEM2,USE1,YGR001C,ACB1,UBR1,YGR265W,YHL039W,LOH1,BNA3,YJR030C,YJR098C,XPT1,PHD1,YKL071W,YKL077W,MDH1,YKL177W,YPT52,GLG1,UBP11,RIX7,REX3,RSA3,GSY2,VPS63,YPT6,STE11,GRX8,YLR446W,SST2,YLR455W,GLO1,CYB2,ERB1,YTA12,ATP25,PKR1,YMR178W,YDJ1,YN…
Hir1	ECM15,HTB2,HTA2,YBL012C,LSM2,HHF1,HHT1,ETR1,PDX3,FIG1,RPS11B,IST2,RFC5,CBP6,GRS1,CDC28,CSH1,TOS1,YSY6,TYR1,HMLALPHA1,HMLALPHA2,MATALPHA2,MATALPHA1,YDL041W,YDL057W,TSR1,RPS29B,DLD2,YDR048C,RPS13,SSS1,GIS1,GRX3,STE5,PLP1,HTB1,HTA1,ADK1,SRP101,YDR306C,SUM1,TFB1,MUS81,YDR417C,RAD30,SEC20,RPL37B,IRC22,GEA2,YEL023C,ISC1,ERG28,GLE2,RAD3,TMT1,ECM32,YFL034W,LOC1,CGR1,RPL30,RPL24A,PCL10,YGL165C,CDC55,YGL23…
Rco1	CBP6,GET3,HOP2,DCG1,PRM6,YOR225W
Rme1	EFB1,YAL004W,SSA1,ERP2,YAR009C,ECM15,HTB2,HTA2,UTP20,YBL005W-A,YBL005W-B,RPL19B,YBL028C,PRS4,YBL070C,AAR2,TAT1,CBP6,YBR159W,DEM1,RPL21A,YBP1,ATG12,MCD1,RPP1B,RPL41A,ARF1,SES1,YDR042C,RPS13,GIR2,YDR210W-D,HTB1,HTA1,PCF11,IVY1,RTN1,LYS4,VPS74,UBC8,RPL12A,PRE1,PTP3,YER079W,RPL23B,YER137C,YER137C-A,YER138C,BMH1,YER189W,YRF1-2,YFL034W,IGD1,CDC26,HNM1,PCL10,RPL1B,MRM2,RPS26A,CDC55,ADE5,RPS25A,POP6,ERG2…
Nrg1	PSK1,YAL018C,FUN26,YAL064W,ECM15,ECM13,YBL059W,YBR012W-A,YBR012W-B,FIG1,RPB5,CNS1,SLI15,ICS2,SMP1,YPC1,MCM7,MET8,HCM1,CPR4,HMRA2,BSC1,RPN5,NOP14,ARF1,YDL206W,HXT15,RPL4B,ENA1,YDR042C,NRG1,DBF4,SED1,RRP8,GRX3,YDR210W-D,YAP6,RNH202,HXT6,ESC2,DIT1,GPI17,YDR442W,PRP3,STL1,YEL007W,HXT13,DSF1,MNN1,TIR1,PRP22,ISC1,YER034W,ERG28,TPA1,YER076C,GET2,FTR1,LSM5,YER158C,SNZ3,IGD1,TOS8,USE1,SEH1,SNF4,YGL214W,KI…
Msn1	YAL004W,YAR009C,YAR010C,RPL19B,YBL028C,HEK2,FUI1,RPL23A,RPS29B,GIR2,HYP2,GDA1,ISC10,PCL10,RPL1B,MRM2,RPS25A,CLB6,YGR117C,RPS23A,GND2,SBP1,RPL16A,RPL17B,TEF4,RRP14,AAT2,TRX1,ERG3,RPL38,YLR326W,YLR345W,SPC2,IMD4,CIN4,PUB1,YNL034W,RPS19B,RPP2A,RPS15,RPL18A,RPS19A,YOR292C,RPS10A,RPL21B,RPL33A,RPL7B,HTS1,GLN1,PRE2
Rtg3	HMRA2,CAJ1,YHR214W,RPL36A
Rpi1	YDR365W-B,MIG2
Aft1	YAL018C,FUN26,FIG1,CBP6,TYR1,BEM1,MATALPHA2,MATALPHA1,MCD1,QRI7,RPL35A,ARF1,YDR048C,RPS13,GIR2,SRP101,DPL1,TIM11,VPS74,FRQ1,YDR417C,RAD30,PRP3,RPL37B,IRC22,VAC8,GEA2,YEL023C,TMA20,ISC1,TPA1,PAB1,LOC1,PES4,CGR1,AFT1,YGL072C,USE1,KIP3,NMA2,YGR011W,THG1,YGR168C,HGH1,YGR219W,AMA1,SLH1,YHL012W,OTU2,YHL039W,ARN1,ARN2,QCR10,YHR003C,NEM1,YHR138C,SVP26,DFG10,SUI2,ABM1,MDH1,FRE6,NOC3,STU2,RPS0B,RPL22A,TIS1…
Wtm2	YBL101W-B,TYS1,NFT1
Uga3	RPS25A,LSM1,ABM1,BRX1
Ime1	PFK1,SAP30
Rpn4	EFB1,SSA1,YAR009C,PRM9,PRS4,YBL111C,OLA1,RPS11B,ECM2,GRS1,PCH2,RPS9B,ILV6,CDC10,YCP4,CIT2,YCR023C,AHC2,RPS29B,PAA1,RPT3,DFM1,MFA1,SEC20,YEL023C,RPN3,MPT5,CYS4,MRS11,MSH1,EPT1,YSP1,MNT3,BAR1,RPN2,YIL087C,NUP159,MCM10,VTC4,LOH1,NMD5,PUT3,YKL161C,UBA1,OSH6,ENT4,YLR035C-A,RPS31,CTS1,IMD4,COS3,YML133C,SRT1,HSC82,RNT1,ATX1,YRF1-6,LYS9,WSC3,TMA46,ADE2,PET123,MET7,YOR251C,TMA16,SCP1,YPL197C,THI21,CIT3
Azf1	PRP45,YAL037W,YAR009C,YAR023C,YBL012C,HEK2,RIB1,PRE7,FUI1,ECM13,YBL059W,RPS8A,AAR2,SRO77,BAP2,GRS1,ICS2,AMN1,YBR159W,SMP1,YPC1,OM14,ARC40,DUG2,MRPL27,BUD31,MCD1,BSC1,BRE1,VCX1,RPP1B,GLT1,RPL41A,RPL35A,OST4,LRG1,HXT15,NTH1,YRB1,SOK1,TRP1,SNQ2,YDR042C,YDR048C,YDR065W,GIR2,YAP6,EXG2,VPS74,FRQ1,HPT1,YDR417C,YDR442W,TRS31,YEL007W,UBC8,GDA1,YEL047C,RPL12A,PRB1,MNN1,UBP9,RPS8B,YER128W,FAU1,HAC1,YFL034W,…
Hms1	RPL23A,CDC28,TOS1,YSY6,RPL21A,MATALPHA2,MATALPHA1,RPS29B,RPL31A,RPP1A,RPL35B,RPL41A,YDR042C,RPS13,SSS1,YDR098C-A,YDR098C-B,YDR187C,YDR210W-D,YDR467C,RPL37B,RPL12A,LOC1,RPL7A,HNM1,YGL102C,RPL28,THG1,RPS25A,MRS11,ENO2,UBX6,BUD19,LAC1,AAT2,RPL15A,TRX1,PDC1,RPL10,RPS28B,RPS22B,YLR379W,PHO84,BUD22,RPL36A,TOM7,PGA2,YNL284C-A,RPS19B,RPS19A,SLP1,YOR223W,GDS1,RPS12,RPL33A,YPL257W-A,YPL257W-B
Usv1	MAK16,KRR1,KRE11,MCM22,EBP2,PUS4,TRM10
Ylr278c	YBR138C,CNS1,ARL1,RRP7,BRE1,GIR2,MSS116,REF2,YDR355C,YDR365W-B,ORC6,JEM1,GCV2,IBD2,RFC3,GRE2,TMA16,YPL182C,ACM1
Cst6	TPD3,SRO77,YBR012W-A,YBR089W,CMD1,SUP45,PCH2,ILV6,YCL074W,CDC10,CIT2,PGK1,PRP11,OPI6,ARF1,YDR042C,EXG2,YDR370C,VPS74,YDR374C,YDR415C,SYF1,SNM1,YRF1-1,EDC3,YEN1,YER079W,FAU1,YRF1-2,IGD1,PES4,YGR001C,PMT6,YHR003C,RPP1,CRP1,BAR1,YJR011C,YMR1,YKL077W,BUD28,SST2,YLR462W,YLR463C,YLR464W,BSC3,YRF1-4,YRF1-5,YML131W,YML133C,KAR5,SPO1,IFM1,VPH1
Cbf1	CYS3,PMT2,LTE1,DRS2,SNC1,ERV46,PTA1,YAL043C-A,GCV3,FLC2,ADE1,REB1,YBR147W,PCS60,YBR225W,ARO4,BUD23,ARE1,PWP2,PAT1,MSH3,GIT1,PTC1,RPN4,GPD1,RAD59,CDC48,CDC34,PST1,INO2,YDR124W,SUR2,NCB2,SMT3,RIP1,YEL043W,GLY1,PCM1,SOM1,RMD6,PMI40,SAH1,PUP3,RAD51,PRS2,UBC6,SWI4,LSM4,DSE1,RSP5,SMX2,LPD1,BUD27,EPL1,YFR018C,MET10,QCR6,CDC26,RSC8,MF(ALPHA)2,SCS3,ADE5,MTO1,ADE3,HSV2,MRP4,AIM17,SNF6,YHL026C,SRB2,GAR1,SPL…
Mcm1	YAL037W,CDC19,CLN3,KIN3,ECM15,LSM2,YBL059W,YEL1,SKT5,PDX3,CHS2,ORC2,TIP1,PHO3,MRPL36,YBR124W,TYR1,RPL21A,SPB1,MAK32,PMP1,HCM1,KIN82,NOP1,TSC13,MTF2,PPH21,ARF1,PHO13,YDR042C,YDR065W,YDR070C,SWI5,NUM1,CSN9,YDR179W-A,HST4,YDR210W-D,HTB1,HTA1,DPP1,ZIP1,DPL1,YDR316W-A,YDR316W-B,TIM11,YDR370C,CTS2,VPS74,FRQ1,LSM6,YDR417C,GPI17,YHP1,PPN1,MFA1,RPL37B,GIN4,YDR509W,HLR1,HSP31,UBC8,ECM10,MCM3,UTR2,GDA1,IES6…
Sfp1	VPS8,YAL018C,FUN26,GDH3,HTB2,HTA2,RPL19B,YBL028C,YBL077W,ATG8,YBR013C,CHS2,RPS11B,MUD1,RPB5,CNS1,SLI15,RPS6B,RPL31A,RPL13A,RPS16B,YDL094C,RPL35A,IRC2,SDH4,RTN1,LYS4,HDA2,ATP5,BFR2,RSC3,SUM1,TFB1,CDC40,HPT1,UTP6,RPS18A,RPL27B,YDR476C,SNF1,SPG3,RPL12A,RPL34A,YER079W,RPL23B,SAK1,UBP5,FAU1,IGD1,RPL2A,CDC26,BNA6,RPL30,RPL24A,RPL28,RPL1B,MRM2,MPT5,COX4,RPS26A,SHE10,GUS1,RAI1,RMR1,HFM1,YGL262W,NNF2,YGR1…
Fzf1	YAL018C,FUN26,ECM15,YBR012W-A,YBR012W-B,YBR013C,FIG1,ALG1,SUP45,RPB5,CNS1,SLI15,CDC28,POP7,RPS9B,HIS7,FEN2,RAD18,OPI6,QRI7,YDL109C,LDB17,BUD30,ARF1,ACK1,YDL206W,RPL4B,YDR042C,RPS13,GRX3,YDR098C-A,YDR098C-B,SWI5,CSN9,YDR179W-A,IRC3,ESC2,LSM6,YDR417C,RAD30,GPI17,SDC1,PRP3,VPS52,IRC22,TMA20,ISC1,TPA1,GET2,GLC7,YER159C-A,ISC10,SNZ3,IGD1,CDC26,ERG26,SEH1,YGL102C,SNF4,PCL10,CDC55,YGL230C,NNF2,PTI1,KRE1…
Stb2	CCR4,CDC24,YAL043C-A,GDH3,YAR009C,YAR068W,PDR3,YBL059W,MBA1,PCH2,GDT1,SDS24,DUG2,MRPL27,YCL007C,ILV6,CDC10,YCP4,CIT2,PGK1,NOP1,TSC13,YDL173W,RAD28,PPH3,YDR210W-C,YDR210W-D,PMP3,RNH202,DPL1,MRPL35,PRP3,KRE2,YEL077C,PMI40,FMP52,ERG28,TPA1,YER138C,YER189W,YRF1-2,YFL066C,YFL067W,YFH7,GSY1,ERJ5,ERG26,SNF4,KEM1,MPT5,YGR038C-A,PDC6,YGR126W,HGH1,ADE3,RSM27,YHL012W,OTU2,AIM17,YHL050C,NOP10,TOM71,EPT1,PTH1…
Thi2	SEO1,YBL059C-A,YDR210W-D,MAK11,ATP19,ATP15
Mss11	RFA1,SEN34,KIN3,PIN4,RPL23A,YBR028C,GRS1,YBR124W,YBR138C,YBR139W,RPS9B,RRP7,AHC2,YDL038C,RPL35B,ARF2,NRP1,RPL41A,GRX3,HPR1,SUM1,TFB1,ESF1,YDR365W-A,YDR365W-B,DOT1,NTF2,YER087C-A,YFR006W,MNP1,RPB9,HNM1,YGL102C,RPL28,RPS2,MON1,ROK1,TFG2,TFC4,UFD1,MRP13,COG2,LSB1,YGR137W,QCR9,HUA1,BGL2,ARN2,GPA1,MRS11,HTD2,ERP5,MRPL6,IMP3,CTR2,YHR214C-B,YHR214C-C,PHO12,IMD2,YHR218W,YHR219W,FAA3,YIL087C,YIL102C,SMC3,…
Mot2	PDX3,FZO1,YBR238C,RPL41A,SMB1,STE2,YFR006W,HOP2,DCG1,ERG20,CAP1,MRP8,YLR410W-A,BRX1,YOR277C,YPR174C
Mga1	YAL037W,GDH3,RFA1,SEN34,YAR009C,ECM15,POP8,YBL059W,YEL1,RFC5,YBR159W,TYR1,POP7,SGF29,KAR4,YCP4,CIT2,PGK1,TVP23,SWF1,SWI5,CSN9,YDR210W-D,RNH202,SRP101,DPL1,TIM11,PRP3,ERG28,YER066C-A,MOT2,RNR1,GLC7,YER138C,YER159C-A,YFL012W,IES1,LOC1,PES4,TOS8,YGL230C,THG1,YGR066C,VOA1,YGR126W,YGR168C,HGH1,PDX1,CRM1,NOP10,URM1,NEO1,BNA3,SMC3,YMR1,PTM1,NFU1,STB6,YKL077W,YKL177W,FRE2,DYN1,IZH3,ERG3,REX3,YKE2,SEC72,U…
Cad1	YBL077W,YBL111C,YBL112C,YBL113C,YCL020W,AAD4,EHD3,YDR355C,GLY1,ARB1,YER137C,COX15,MF(ALPHA)2,YHB1,YHL049C,YHK8,OYE2,YIL177C,MAD3,GSH1,LAA1,SOD1,PTM1,YLL044W,YLR108C,AHP1,YLR462W,YLR463C,YLR464W,BSC3,YRF1-4,YRF1-5,ALO1,ATR1,YML133C,CCS1,DDR48,YMR173W-A,ATM1,YNL058C,YNL134C,YRF1-6,MCH4,SSE1,DAP1,YRF1-7,TAH18,ROX1
Swi6	CLN3,RFA1,SEN34,YBL081W,ALG3,YBL083C,ALG14,YBR071W,SLM4,ECM33,POL30,ICS2,TOS1,YSY6,DER1,VAC17,CHA1,HCM1,MCD1,ERP3,GPD1,YDL032W,PSA1,CDC48,PCL2,YDL173W,ASF2,YDL211C,SHS1,GCS1,HO,SNQ2,YDR115W,HTB1,HTA1,SIR4,SUR2,GIC2,UTP4,YCG1,YDR442W,YHP1,PPN1,TSA2,RPL37B,GIN4,YDR509W,SMT3,GRX2,EMI2,GRH1,HLR1,YEL007W,PMP2,GTT3,SPF1,UTR2,CIN8,MNN1,TIR1,SPO73,YER064C,RNR1,YER078C,YER079W,PUP3,RAD51,PRS2,UBC6,SWI4,LS…
Yap3	YAR009C,YAR068W,BNA4,FIG1,HMRA2,PCL2,APC4,YER152C,YFL067W,YGL108C,MRS11,CWP1,YLR035C-A,ICT1,BSC3,IMD4,HOR7,ATP19,CDC21,NOP53,YPL257W-A,YPL257W-B
Ypr196w	YDR374C,DCG1,RPA34,CDC21
Gal80	GAL7,GAL10,GAL1,FUR4,FBP26,GAL2,BER1,SPO1,MTR10
Ygr067c	YBL101W-B,GAL7,SAF1,TPS2,YDR327W,HEM14,AYR1,YJR096W,CAP1,DCS1,YPT7,GCV2,PEP12
Hap5	AGA2
Otu1	TYR1,YDL152W,GUD1,MTQ2,YDR149C,VMA8,SLH1,YGR272C,YJL049W,CNA1,NOC2,SRL4,YPR117W
Gat3	UTP20,RPS8A,RPL32,ROX3,YBL107C,YBL111C,YBL112C,YBL113C,NTH2,RPL19A,AAC3,RPS6B,RPL21A,CHA1,HMLALPHA1,HMLALPHA2,BUD5,MATALPHA2,MATALPHA1,CPR4,AAD3,RPL31A,RPL13A,RPS16B,YDL133W,RPL35A,WHI4,SES1,RPS11A,RPL12B,RPS17B,ADA2,UTP6,RPS18A,RPL27B,YDR542W,RPL12A,YEL075C,YEL076C,YEL076C-A,YEL076W-C,YEL077C,RPL34A,RPS24A,RPS8B,RPL23B,COS4,YFL064C,YFL065C,YFL066C,YFL067W,RPL2A,RPL30,RPL24A,RPS26A,SWC4,CUL3,TIM2…
Pho4	ADE1,PRS4,PRP6,ECM2,SHE3,YBR147W,SPP381,SLI15,YBR194W,YBR238C,ARO4,SUL1,GRX1,CHA1,ATP16,MED2,YFH1,PCL9,YDL211C,LRG1,YDR070C,SAC3,PHM6,PRO1,SSF2,YDR391C,DOT1,IRC22,DSF1,YER034W,CEM1,YER079W,YER087C-A,SAK1,CHD1,PAB1,SNZ3,UBP6,PES4,YFR026C,DUG1,ARC1,CEG1,FLC3,YGL140C,RMR1,HFM1,VEL1,VOA1,CLB6,YGR109W-A,YGR109W-B,DAM1,CAF130,TDH3,OTU2,ARN2,MAS2,THR1,CUP1-1,YHR131C,YHR132W-A,DSE2,BAT1,FLO5,YHR214W,ICE2…
Ash1	CYS3,SYN8,FUN30,CCR4,CDC19,ERV46,PTA1,GCV3,YAR066W,YAR068W,ACH1,ECM13,YBL111C,YBL112C,YBL113C,NTH2,UGA2,YMC2,PCS60,YBR225W,PGS1,LDB16,GBP2,DCC1,KCC4,AGP1,MRPL32,BUD23,ARE1,HCM1,TMA17,COP1,SED1,HXT6,YDR442W,YHP1,PPN1,YRF1-1,DSF1,YEL075C,YEL076C,YEL076C-A,YPT31,FIR1,HVG1,GLN3,PUP3,RAD51,FLO8,YER152C,PET122,OXA1,YER158C,SNZ3,YFL064C,YFL065C,YFL066C,YPI1,RPN11,IGD1,RSC8,PGD1,SCS3,STR3,TFG2,PAC10,YGR0…
Met32	CYS3,RBG1,YAR009C,HEK2,ECM13,IPP1,VMA2,TBS1,APD1,POP7,GDT1,SDS24,MAK31,MATALPHA2,MATALPHA1,SRB8,RDS1,USO1,YDR020C,FAL1,RAD28,YDR048C,YDR056C,PPH3,CSN9,UME6,YDR210W-D,VPS74,FRQ1,MUS81,YDR442W,SNF1,LPP1,GLC3,RMD6,TMA20,ERG28,TPA1,MET6,GLC7,YER138C,YFH7,GSY1,MET10,KEM1,CLB6,YGR109W-A,YGR109W-B,YGR126W,ENP2,YGR150C,CYS4,ATF2,HGH1,ADE3,CRM1,AIM17,YHR112C,YHR113W,TOM71,LIN1,YHR214W,RPS24B,SYS1,GSH1,RPA…
Hir3	FRT2,YAL037W,ECM15,AAR2,YBL095W,HHF1,HHT1,YBR012W-A,YBR012W-B,YBR089W,YBR159W,POP7,YCL007C,ILV6,SGF29,YCL020W,ATG22,SPB1,HMLALPHA1,HMLALPHA2,YCP4,CIT2,PGK1,PMP1,MATALPHA2,MATALPHA1,HMRA2,LDB17,ARF1,YDR034C-A,ENA1,YDR042C,RPS13,SHU2,PET100,SSS1,YDR098C-A,YDR098C-B,SAC6,TAF12,UME6,YDR210W-D,HTB1,HTA1,EXG2,HNT2,TIM11,VPS74,GPI17,SDC1,PRP3,RPL37B,NOP16,PRP22,ERG28,VTC1,YER076C,YER189W,YRF1-2,YFL034W,…
Tbs1	RPS11B,KAR4,TIM11,MNN1,YER079W,YER137C,IGD1,YGR168C,YHL012W,OTU2,URA8,ILV5,SST2,PUB1,IRC23,HAA1,YPR142C,SGE1
Rdr1	GDH3,RFA1,ATG14,DUG2,MRPL27,TPS2,YDR149C,SUM1,YDR355C,YDR365W-B,YFR006W,YGR151C,RSM27,HUA1,AAP1,MSH1,SMF3,YLR035C-A,CTS1,FDO1,TCB2,YNL089C,YNL211C,YOL103W-B,CAF20,YOR378W
Stp2	CTP1,AGP1,HMLALPHA1,MATALPHA2,YDL152W,YDR048C,RPS13,GRX3,YGL102C,FZF1,CTM1,SPC34,TEN1,TRX1,RPL22A,BUD28,RPL37A,PML39,RPL36A,KAR1,ATP19,RPS19A,YOR192C-A,YPL257W-A,YPL257W-B,HOS1
Dal81	FIG1,RPS11B,BAP2,TAT1,MUD1,MEC1,YBR184W,YBR287W,CTP1,BUD3,LEU2,KCC4,AGP1,HMLALPHA1,HMLALPHA2,PMP1,MATALPHA2,MATALPHA1,YDL041W,YDL152W,SAS10,DLD2,LYS20,YDR034C-C,YDR034C-D,YDR048C,YDR063W,RPS13,YDR065W,IPT1,SNF11,SED1,GRX3,YDR098C-A,YDR098C-B,TAF10,RPL37B,SMT3,GRX2,URC2,YEL007W,GCN4,HYP2,IES6,GLY1,YEL047C,YER064C,YFL002W-B,YGL102C,TAN1,FZF1,THG1,YGR026W,MUP1,ERG25,COG2,CHO2,YHB1,RTT102,BGL2,RRP3,S…
Hal9	YAR009C,YBL059W,YBR089W,MMS4,POP7,YCL020W,SPB1,HMRA2,YCR102C,MPS1,LDB17,ARF1,YDR034C-A,YDR042C,SHU2,PET100,SSS1,YDR098C-A,YDR098C-B,GSG1,TAF12,YDR210W-D,HNT2,BCP1,GPI17,SDC1,PRP3,PUF6,RPL37B,FPR2,HSP31,VAC8,MNN1,PRP22,VTC1,YER138C,YER189W,YRF1-2,NIC96,ERJ5,ERG26,TOS8,HUR1,IME4,PMT6,YAP1802,SLH1,YGR283C,YHL010C,OSH7,LIN1,OYE2,SVP26,COX16,SYS1,RPA34,RPS14B,SOP4,ACO2,SGM1,TIM8,MSN4,YKL063C,EBP2,YKL1…
Fkh2	FUN26,LTE1,FRT2,FLC2,ACS1,YAR009C,KIN3,HEK2,RIB1,YBL081W,ALG3,YBL083C,BOI1,YBL086C,BRN1,HHF1,HHT1,CDS1,CHS2,REB1,ECM2,SLM4,ECM33,RPG1,PHO3,YMC2,CKS1,YBR138C,YBR139W,AMN1,DEM1,KAR4,PEX34,KRR1,VAC17,CHA1,PMP1,TUP1,MSH3,NOP1,TSC13,ERP3,OSH2,MPS1,YDL173W,GDH2,WHI4,SES1,MRH1,TMN2,GSG1,YDR115W,SWI5,NUM1,ADK1,YAP6,EXG2,SSF2,PIB1,UTP4,YCG1,HXT3,DIT1,YHP1,PPN1,RPL37B,YEL007W,ECM10,YPT31,FIR1,SPO73,RNR1,YE…
Tye7	ERP2,DRS2,CDC19,YAR009C,FUS3,POP8,YBR012W-A,YBR012W-B,ATP3,REB1,ADH5,ERV15,PCS60,YBR225W,ROT2,YBR285W,LHP1,SLC1,YDR210W-C,YDR210W-D,GCD6,YDR316W-A,YDR316W-B,FCF1,SPC110,URH1,PRP3,GLY1,NOP16,PMI40,TMA20,HMF1,YER079W,PRS2,UBC6,GLE2,SWI4,LSM4,DSE1,YER137C-A,YER138C,BMH1,MET10,ERG26,AGA2,OLE1,SDS23,PYC1,KEM1,YGR038C-A,HIP1,TDH3,HSV2,YGR265W,QCR10,GAR1,ENO2,AVT7,GLG2,RPA34,YJL175W,TDH2,XPT1,HOM6,CAP1,…
Yfl052w	RFA1,YDR365W-B,YIL060W,CDC21,VAM3,YPL257W-B
Dal80	RFA1,CDC28,PHO89,YDR042C,NEO1,STE3,MCM5,GCV2,NAM9,KAR1,NPT1,RPB10,YOR214C
Swi5	PSK1,YAL018C,FUN30,FUN26,YAR009C,AST1,BNA4,YBL100C,FIG1,REG2,ALG14,YBR071W,TEC1,SPP381,ICS2,AMN1,RPL21A,OM14,BUD23,ARE1,YDL032W,YDL057W,TRM3,YDL114W,CDC48,PCL2,YDL173W,PCL9,TFP1,YDL187C,WHI4,SHS1,CDC34,PST1,IRC2,TMA64,APC4,YDR154C,CPR1,RPA14,HOM2,YDR210W-D,TCP1,AHA1,ADK1,SEC26,HXT7,HXT3,NCB2,RPL12B,TIM9,URA3,HXT13,YEL075C,YEL076C,YEL076C-A,YEL076W-C,YEL077C,PRE1,YER064C,YER079W,YER138C,YER189W,YR…
Hir2	YAL004W,YAL037W,ECM15,HTB2,HTA2,YBL077W,ATG8,HHF1,HHT1,NRG2,UBC4,MUD1,ICS2,YBR159W,HMLALPHA1,HMLALPHA2,CWH43,MATALPHA2,MATALPHA1,HMRA2,MCD1,STP4,YDL063C,YDL228C,MRH1,ENA1,YDR042C,YDR048C,TPI1,RPS13,IPT1,SED1,GRX3,YDR210W-D,HTB1,HTA1,ADK1,HXT3,RPP2B,ATO3,MUS81,UTP6,RPS18A,UBC8,NOP16,TMA20,YEN1,ERG28,PIC2,HIS1,UBP9,YER130C,RPS26B,YER137C,YER137C-A,YER138C,LOC1,ERG26,LEU1,CGR1,PFK1,PUP2,TNA1,SBP1,GP…
Swi4	FUN26,LTE1,CLN3,YAL064W,YAR066W,HTB2,HTA2,MCM2,HHF1,HHT1,BAP2,TAT1,ALG14,YBR071W,SLM4,ECM33,RPG1,TEC1,AMN1,CSH1,TOS1,YSY6,OM14,MAL31,SPB1,YCR061W,YCR062W,BUD31,HCM1,MCD1,GPD1,YDL032W,PSA1,CDC48,PCL2,LDB17,TFP1,YDL187C,YDL211C,SHS1,GCS1,HO,SNQ2,YDR042C,IPT1,YDR154C,CPR1,RPA14,HOM2,YDR222W,HTB1,HTA1,SIR4,YAP6,EXG2,GIC2,HXT3,YDR442W,YHP1,PPN1,TSA2,RPL37B,GIN4,YDR509W,SMT3,GRX2,YEL007W,PMP2,GTT3,UTR2…
Tos8	FUN30,PMT2,POP5,FUN19,MTW1,YAL035C-A,FUN12,RBG1,YAL045C,FLC2,GDH3,YAR010C,ADE1,FMT1,RRN6,RPL19B,YBL028C,PRE7,FUI1,PSY4,EDE1,PRX1,RTG3,YBL107C,YBL111C,YBL112C,YBL113C,UGA2,REB1,REG2,PRP6,YBR056W,TIP1,UBC4,SIF2,VMA2,RPS6B,GDT1,ENP1,DUT1,SLM6,MRPL37,PGS1,LDB16,GBP2,DCC1,HIS4,GLK1,YCL042W,MGR1,PRD1,FYV5,VAC17,CHA1,MRPL32,FEN1,BUD5,YCR061W,YCR062W,YDL032W,PSA1,RPL31A,RPL13A,RPS16B,YDL086W,LUC7,PMT1,RP…
Oaf1	CYS3,CCR4,MTW1,YAL035C-A,FUN12,RBG1,PDR3,HEK2,SAS3,YBL055C,YBR012W-A,YBR012W-B,RPS11B,VMA2,TBS1,APD1,GDT1,SDS24,OM14,MAK31,BUD5,YCR061W,SRB8,YCR102C,RDS1,USO1,WHI4,YDR048C,DBF4,UME6,PMP3,SSF2,YDR442W,SNF1,GLC3,YEL043W,RPL12A,SIT1,YEL067C,YEL077C,YER152C,OXA1,YFL066C,YFL067W,GSY1,ARO2,KEM1,ADE5,HAP2,SWC4,CUL3,GSC2,YGR109W-A,ENP2,ATF2,TRX2,YGR294W,YHL009W-A,YHL017W,AIM17,YHL046C,YHL050C,PPA1,YHR087…
Mds3	SAK1,VPS63
Ume6	YAL004W,YAL018C,FLC2,ACS1,PET9,PRX1,YBL077W,YBL086C,MEC1,YBR184W,PGI1,OM14,BUD3,LEU2,KCC4,AGP1,CHA1,YCR061W,YCR062W,LUC7,ENA1,PST1,GRX3,HEM1,DPP1,ZIP1,GIC2,KRE2,SMT3,HYP2,PIC2,SWI4,LSM4,YER130C,RPS26B,YER137C,YER152C,GAT1,FRS2,GSY1,IGD1,YFR018C,QCR6,CDC26,MND1,STR3,YGR035C,YGR053C,YGR054W,MUP1,TPO2,SKI6,YHB1,YAP1802,MGA1,GND2,HUA1,YTA7,PXR1,RIM4,GOS1,CBP2,ERG11,SOD2,SPO13,DMA1,SPL2,ARO9,SPO16,RTT…
Hsf1	POP8,ILS1,FES1,POP7,RIB5,VBA2,GLK1,YCP4,CIT2,PGK1,VBA4,YDR365W-A,HYP2,YER137C-A,GCN20,YGR160W,RTS3,YGR210C,QCR10,YHR045W,ENO2,CRG1,OST1,VTC4,SSC1,TAH11,MRT4,UFD4,UGP1,UBI4,YLR035C-A,STM1,CPR6,YLR217W,HSC82,GOT1,YNL146W,YNR029C,YOL103W-A,YOL103W-B,DNL4,RTS2,YOR102W,YOR343C-A,YOR343C-B,HSP82
Dal82	YAL018C,FUN26,YAL043C-A,YAL049C,FLO9,NCL1,LSM2,RFS1,RPG1,SHE3,YBR138C,YBR139W,ARA1,EHT1,THI2,GRX1,BUD23,ARE1,YDL086W,LUC7,PMT1,OPI6,RPN6,TRM3,GRX3,INO2,YDR124W,YDR306C,PIB1,YDR366C,YPR1,YDR391C,NTF2,GET2,UBC6,YFR026C,MET10,KAP122,RPL28,YGL108C,RPS2,CEG1,SPO74,KAP114,GUS1,RAI1,MUQ1,YGR042W,PEX8,DAM1,QCR9,YHB1,PEX21,YTA7,YRF1-3,ARN2,MAS2,THR1,YHR138C,ERG9,RPN10,BAT1,YHR214W,KRE27,YIL082W,ICE2,YIL09…
Hap4	VPS8,EFB1,SSA1,YAR009C,ECM15,HTB2,HTA2,PET9,YBL044W,COR1,YBL059W,ATP1,YBL111C,YBL112C,YBL113C,ATP3,RPS11B,HMLALPHA1,HMLALPHA2,MATALPHA2,MATALPHA1,HMRA2,TSR1,RPS29B,UGX2,GUD1,YDR042C,YDR070C,NUM1,CSN9,YDR210W-D,ATP5,BFR2,TIM11,VPS74,FRQ1,PRP3,YDR474C,PUF6,RPL37B,QCR7,YRF1-1,GCN4,RIP1,NOP16,PRP22,YER138C,COS4,YFL064C,LOC1,QCR6,ERG26,RPL28,PCL10,RPL1B,MRM2,COX13,QCR9,TOS2,YGR283C,YRF1-3,COS8,YHL049C…
Rgt1	YAL004W,CDC19,GCV3,YAR068W,NTH2,MRPL36,ERV15,YDL129W,URH1,VTC1,PRS2,YER137C,GCN20,ADE5,SBP1,HXT1,DCD1,ENO2,ICE2,YIL091C,SSC1,TAH11,YJR116W,ISA1,YPS3,TUB3,YMR003W,GAT2,NRD1,YOR277C,RPL7B
Hms2	GDH3,RFA1,SEN34,YAR009C,YBL055C,YBR159W,TYR1,POP7,MRPS5,PHO89,YCL007C,SGF29,YCP4,CIT2,PGK1,YDL063C,BRE1,SRP14,YDL094C,YDL109C,YDR020C,FAL1,ENA1,YDR210W-D,DIT1,PRP3,CWC21,ERG28,YER138C,YER189W,YRF1-2,YFL066C,YFL067W,RPN14,OCH1,THG1,PDC6,VOA1,UBR1,TOS2,MGA1,YHL010C,YHL012W,OTU2,YHL050C,REC104,YHR213W,DFG10,XBP1,RHO3,RPI1,REV7,MCM10,YJL049W,VPS25,URA8,BAT2,PTM1,NFU1,MSN4,YKL161C,EBP2,STE3,UTH1,ICT1,…
Sip3	TMT1,YJR037W,FOL1,SIP3,AKR2,BET2
Dat1	TPI1,YRF1-3,VPS63,YRF1-4,NDC1,YRF1-6,YRF1-7
Ynr063w	RPB5,GLO2,NOP16,YNR063W,VPS21
Gal4	LSM2,YBL111C,YBL112C,YBL113C,RFC5,YRF1-2,PDE1,KRE11,ENO1,YRF1-3,YIL087C,YKL177W,YRA2,YLR462W,YLR464W,YRF1-4,ZWF1,YRF1-6,HOL1
Arg81	YBL113C,YDL152W,MUS81,ARG5,BUD27,EPL1,OYE2,ARG3,YLR035C-A,YLR171W,CAR2,ARG81,YML133C,YRF1-6,ARG1,ARG8,YOR302W,CPA1
Mac1	CDC24,YAL043C-A,YAR009C,YAR010C,YAR068W,UTP20,YBL059W,YDL038C,NAT1,RPS29B,NOP14,RPL41A,GIR2,YDR366C,RPL27B,MNN1,YER138C,FTR1,LSM5,ACT1,YFL067W,GSY1,IGD1,LEU1,ERG4,MON1,GCN1,ADE5,ACB1,YGR038C-A,ERG25,PPT1,LSB1,YGR137W,TOS2,MRS11,YCK1,YIL102C,POT1,YJL045W,UBX6,YJL217W,NUP120,CMC1,YKL177W,COY1,RPF2,IZH3,AAT2,YLR035C-A,TRX1,CCW12,RPS31,CRR1,FRE1,BDF1,RPL31B,YLR410W-A,YLR410W-B,ATG23,SPC2,PHO84,BUD22,…
Smp1	FUN26,SNC1,YAR009C,ECM15,HTB2,HTA2,RPL23A,BRN1,SRO77,YBL111C,YBL112C,YBL113C,RPS6B,SMP1,YPC1,RPS9B,RPL21A,MAL31,YCL007C,STP22,ILV6,SGF29,YCP4,CIT2,PGK1,TSR1,RPS29B,RPL31A,RPL13A,RPS16B,RPN5,NOP14,RPL41A,RPL35A,HXT15,YDR048C,SED1,YDR306C,GIC2,HXT7,SBE2,ESC2,YDR366C,YPR1,YDR417C,RPL12B,RAD30,ARO80,RPL27B,RPL37B,YRF1-1,IRC22,YEL047C,RPL12A,MNN1,TMA20,TIR1,RPS24A,RPL23B,YER137C,AUA1,YFL034W,YFL064C,Y…
Gcr1	YAL004W,CDC19,ERV46,PTA1,YAR009C,YAR010C,LSM2,YBR012W-A,YBR012W-B,OLA1,ETR1,RPL4A,PHO5,VID24,PHO88,PGI1,ERV15,SLM6,PRD1,NPC2,YDL129W,RPL35A,TPI1,YDR210W-C,YDR316W-A,YDR316W-B,YDR417C,UBP9,RPS8B,YER137C,YER137C-A,YER138C,BMH1,GCN20,PYC1,SRM1,RPL1B,ADE5,THG1,YGR038C-A,ASN2,YGR176W,TDH3,TOS2,PFK1,GND2,YHL009W-A,SBP1,SPL2,ARO9,ENO2,SVP26,RHR2,MAM33,TIF2,RPA34,TDH2,NUP120,FBA1,PGM1,PMU1,GPM1,RPS21A,IS…
Aro80	LSM2,YBR012W-A,YBR012W-B,ETR1,RPS11B,ALG1,SPP381,CDC28,SSE2,NGR1,ATG12,HMLALPHA1,HMLALPHA2,MAK32,MATALPHA2,MATALPHA1,MTF2,RPP1B,YDL152W,RPL41A,YDR042C,YDR048C,CSN9,YDR179W-A,PLP1,YDR210W-D,YDR365W-B,VPS74,FRQ1,ATP17,LSM6,ARO10,YRA1,MUS81,RPL12B,ARO80,SDC1,YER138C,SNZ3,YGR054W,RPL11B,TPO2,KRE11,ECM14,SPL2,ARO9,YHR138C,RPL42B,CHS7,DSE2,REC104,RPA34,SFK1,STB6,YKL077W,YKL123W,SSH4,EBP2,YKL177W,TOR2,U…
Gcn4	YAR009C,SLI15,YCL007C,YDR098C-A,TAF12,YDR210W-D,ALD5,YER076C,YER138C,GAT1,RPL1B,STR3,RTS3,RPL14B,ARG4,ILV3,YJR018W,YKL177W,ILV5,YLR463C,BSC3,YRF1-5,ECM40,YNL057W,TOM7,YNL146W,ARG1,LEU9,CAR1,DBF20,ASN1,MET16
Spt2	VPS8,YAL037W,YAR009C,YBL005W-A,YBL005W-B,PHO3,MUD1,YBR159W,RPL21A,RAD18,NOP1,YDL063C,YDL228C,PPH3,YDR210W-D,HTB1,HTA1,ADK1,HPT1,GPI17,UTP6,RPS18A,NOP16,YER138C,LEU1,THG1,ERG25,YGR219W,ENO2,CTR2,YIL169C,HCA4,UBX6,RPA34,YJL175W,HSP104,GPI13,TRX1,BUD28,BUD20,RPL10,YLR077W,YLR301W,TAL1,ILV5,YLR356W,FPR4,YOX1,SPC2,IMD4,CMP2,TUB3,DBP2,YGP1,YNL284C-B,CAF40,TRF5,HPF1,DFR1,GDS1,LPE10,LTP1,YPR142C
Mbf1	PTP1,ELF1,TSL1
Tec1	FRT2,CDC24,YAL043C-A,YAR010C,BUD14,ADE1,FUS3,YBL111C,YBL112C,YBL113C,YBR012W-A,YBR012W-B,UBC4,TEC1,MIS1,YBR099C,ARL1,BEM1,BUD3,LEU2,FUS1,KAR4,HMLALPHA1,HMLALPHA2,CWH43,KIN28,CDC48,PCL2,VCX1,ENA1,YDR042C,RPS13,YDR098C-A,YDR098C-B,TAF12,YDR210W,YDR210W-C,SNU56,YDR261C-C,YDR261C-D,YDR262W,GIC2,YDR316W-A,YDR316W-B,YDR467C,SPS2,YRF1-1,UTR2,TMA20,YEN1,SHO1,SCS2,YER137C-A,YER189W,YRF1-2,ACT1,PES4,ERG26,…
Crz1	AIM17,YRF1-4,YRF1-6,YRF1-7
Met28	ARL1,SDS24,PAF1,MAK31,MPS1,ARF1,GUD1,YDR048C,YDR098C-A,YDR098C-B,PRP28,URC2,VAC8,ERG28,YFR006W,KRE11,OKP1,GPA1,YIL082W,YIL087C,MPE1,YKL107W,STE3,RPL22A,FYV7,MCM5,CNA1,ALO1,YNL146W,ATG4,YNR063W,BRX1,WSC3,HOS1,YPR158W-A
Rim101	TPD3,MCM2,PRS4,YBL070C,ICS2,YBR159W,CSH1,DER1,FTH1,AME1,NGR1,MAL31,MAK32,MCD1,ATP16,MED2,ERP3,YDL032W,YDL038C,PRM7,MTF2,GET3,RPN5,NOP14,BUD30,LRG1,AFR1,CSN9,YDR179W-A,SEC26,MTH1,RNH202,DPP1,TIM11,HXT7,YDR366C,YPR1,VPS74,FRQ1,LSM6,YDR417C,RAD30,PRP3,YDR474C,HSP31,YDR541C,GLC3,EDC3,EAF5,GLE2,SWI4,LSM4,DSE1,RSP5,SAK1,YER138C,TMT1,ECM32,FAU1,YFL034W,PES4,ECO1,RSC8,ERJ5,DUG1,LEU1,MPT5,ATG1,COX4,IME4,H…
Met18	YDR098C-A,TAF12,ERJ5,SLH1,PWP1,YPT6,YRF1-4,YRF1-7
Hac1	YAR009C,YBL059W,GLK1,YDL152W,ARF1,ENA1,YDR210W-D,FRQ1,LPP1,NOP16,TMA20,IES1,YFH7,ERJ5,YGR161W-A,YGR161W-B,CRM1,YKL177W,KTR2,CNA1,BUD21,SRL4
Put3	CYS3,YAR068W,HTA2,HEK2,ATP1,YBR056W,TIP1,CBP6,ICS2,RPS6B,RPO21,RPL41A,PHM6,PRB1,YER137C,ACT1,ERG4,TIF4632,RPS25A,PPT1,TDH3,YHR033W,PUT2,HXT5,SPL2,ARO9,YIL169C,YIR007W,YJL045W,UBX6,YJL114W,ERG3,PUT1,ILV5,YLR356W,HHF2,HHT2,NCE103,IDH1,SUN4,TOF1,GOR1,RPS15,GPD2,HPF1,SGO1,MCH5,RPL20B,RLF2,GLN1,YPR158C-D
Cha4	CHA1,TAF6,YGR126W,RPS31,RRB1,YNL146W
Ypr022c	TPS2,SLY1,PRP28,YIL060W,YNL284C-B
Rap1	POP5,CLN3,FLC2,ACS1,PIM1,PET9,YEL1,SKT5,RPS8A,YBL081W,ALG3,YBL083C,RPL23A,RPL32,ROX3,YBL111C,YBL112C,YBL113C,ORC2,TIP1,RPL19A,AAC3,YBR116C,TEF2,TPS1,RPS6B,SMP1,YPC1,RPS9B,RPL21A,PGI1,ARO4,KCC4,AGP1,HIS4,SRO9,HMLALPHA1,HMLALPHA2,PMP1,RPS14A,BPH1,MATALPHA2,MATALPHA1,CPR4,GPD1,YDL032W,PSA1,TSR1,RPS29B,RPL31A,RPL13A,RPS16B,NDE2,YDL114W,RPP1B,YDL133W,RPL35B,YDL173W,RPL41A,PPH22,RPL35A,YDR020C,FAL1,RPS…
Adr1	CYS3,TPD3,GCV3,YAR009C,MCM2,YEL1,YBL070C,DEM1,BEM1,RIB5,KAR4,SLC1,BRE1,STE7,PCL9,ARF1,SHR3,NOP6,YDR056C,SWI5,SAC3,CSN9,TIM11,DIT1,YDR444W,YEA4,EDC3,HMF1,YER067W,YER079W,UBC6,YER138C,SPI1,IES1,IGD1,PES4,DUG1,FLC3,ARN2,BIG1,YIL091C,MRS1,PUT3,ATP7,YKL070W,YKL077W,SNU114,SAC1,ENT4,YLR035C-A,ACE2,UTP13,CTS1,SEC61,CSR1,CNA1,YLR455W,GLO1,ALO1,TSL1,SPT21,CEF1,FET4,TOP2,YNL115C,ZWF1,TMA46,DDP1,NOC2,NOP58,…
Stb1	FUN26,YAL064W,YBL077W,ATG8,RPL4A,RFS1,ALG14,YBR071W,YBR147W,SUL1,HCM1,RAD59,VCX1,GLE1,SOK1,HSP42,HTB1,HTA1,YDR290W,YDR291W,GIC2,YDR366C,YPR1,PPN1,YDR474C,PHO8,VPS52,RPL37B,ACN9,YEL076W-C,YEL077C,MNN1,RNR1,GET2,CAF16,SNZ3,UBP6,YFR011C,IGD1,IRC6,SPT4,PRP38,CLB6,YGR109W-A,YGR109W-B,CRH1,TOS2,CWC22,YRF1-3,GIC1,ECM14,YHR138C,RTT107,IRR1,APQ12,RNR3,YIL082W,TAO3,AXL2,YIR016W,YVH1,SRS2,YAK1,IRC9,BUD19,YJ…
Rph1	CYS3,RPS8A,YBR056W,PHO5,VID24,AGP1,PRD1,RPL35A,UTP6,RPS18A,HMF1,PET117,YER137C,RPL7A,GGA2,SPL2,ARO9,MAM33,ILV3,COS3,YPR204W
Eds1	GDH3,YAR009C,PRM9,PRS4,PCH2,RIB5,ILV6,CDC10,YCP4,CIT2,YCR023C,BRE1,YDR210W-D,DPL1,SEC20,YER138C,HGH1,YHL044W,SPO16,RTT107,VTC4,LOH1,ABM1,NMD5,YKL061W,YKL177W,OSH6,YKR051W,ENT4,AVL9,UTP13,SST2,SRT1,ADE17,YMR130W,YMR147W,YMR148W,HSC82,GCV2,SPO1,ATX1,AKR2,CDC21,UFE1,ADE2,MET7,FSH3,YOR309C,YOR387C,YPL238C,THI21
Yer184c	UIP3,RCR1,TPS2,HPR1,MTQ2,YOR343C-A
Yrr1	RFA1,PIN4,YDR098C-A,YDR365W-B,BIR1,YLR035C-A,MEF1,HST3,SCP1
Yjl206c	FUN26,RFA1,SEN34,YAR009C,GRS1,TYR1,OM14,MRPS5,APM3,MAK32,PRM7,YDL041W,RPO21,TFP1,SHR3,NOP6,SAC3,YDR187C,YDR210W-D,HDA2,YDR365W-B,EAF5,GLY1,YER138C,IGD1,YFR018C,YGL262W,YGR017W,YGR201C,BRF1,CBP2,RPF1,YHR138C,GND1,AGE2,XBP1,BNA3,SMC3,CSE4,STB6,YKR075C,YLR035C-A,STE11,RIM11,YMR253C,ERR3,YNL146W,MER1,YNL284C-B,PHO91,TIM23,YNR018W,ARC35,ESF2,YNR071C,HXT17,HST3,VAM10,VPS5,UBC11,ALD4,FDH1,YOR389W,CIP1,H…
Stp1	YBL012C,RPB5,CNS1,TYR1,ATG12,ENP1,HIS7,AGP1,HMLALPHA1,HMLALPHA2,MAK32,HMRA2,YDL109C,LDB17,YDL152W,PCL9,YDR042C,BAP3,HEM12,YDR048C,GRX3,YDR098C-A,YDR098C-B,YDR149C,SDH4,CSN9,YDR179W-A,YDR210W-D,HDA2,SMT3,GLY1,TMA20,LOC1,SPO74,YGR042W,YGR054W,QCR9,YGR219W,AMA1,COQ6,SVP26,COX16,RPA34,OPT1,YJR011C,ECM17,YKL077W,AAT2,RPL15A,YLR030W,COX12,GIS3,SEC10,RPS31,VPS63,YPT6,YLR345W,RPS22B,YLR379W,SPC2,IMD4,KAR…
Sut1	FLC2,ACH1,PET9,PRE7,FUI1,ECM13,YBL044W,COR1,YBL055C,YBL059W,PRX1,TIP1,BAP2,TAT1,TEC1,YBR089W,ICS2,AMN1,POP7,MCM7,MAL31,HCM1,HMRA2,BSC1,STP4,YDL173W,YDL206W,HXT15,SED1,SHU2,PET100,SLU7,GIS1,YDR098C-A,YDR098C-B,MSS116,YDR210W-D,YDR222W,YDR286C,GIC2,HXT6,YDR442W,URC2,HXT13,YER034W,SAH1,ERG28,SPO73,HOR2,THO1,VTC1,FTR1,LSM5,YFL034W,GSY1,ERG26,RPN14,OLE1,SDS23,RPL1B,MRM2,SUT1,YGR035C,FMP48,ERG25,NNF2,C…
Mig1	KIN3,UTP20,ECM13,UGA2,YBR139W,ERV15,YBR277C,PAF1,DUG2,MATALPHA2,MATALPHA1,AHC2,RPS29B,YDL063C,ENA1,YDR048C,TPI1,PAA1,TIM11,SBE2,LSM6,YDR442W,YDR444W,GEA2,YEL023C,VTC1,DSE1,RSP5,YER128W,SAK1,RPL28,RPS2,EDC1,ADH4,RPS25A,TFC4,UFD1,HGH1,YAP1802,YGR243W,HXT1,GGA2,RPC10,SGA1,YIL172C,YJR056C,YJR124C,NUP120,RMA1,TIF1,YLR050C,BUD20,RPL10,CHA4,MDL1,YEF3,YCS4,YLR339C,TRM12,TUB3,CLU1,CEF1,TIF11,FET4,SUN4,LSM…
Opi1	YAR068W,CDS1,ITR1,HTD2,INO1,FAS1,FAS2
Msn4	EFB1,SSA1,RPL19B,YBL028C,AST1,RPL23A,YBL111C,YBL112C,YBL113C,RDH54,IST2,RFC5,YBR089W,YBR147W,ARA1,SPP381,YBR159W,RPS9B,SUL1,HMLALPHA1,HMLALPHA2,MTF2,YDL057W,GET3,SNQ2,PAA1,IPT1,PPH3,AFR1,GIS1,TMA64,APC4,TRM1,DPB4,HSP42,HTB1,HTA1,ADK1,SIR4,PCF11,IVY1,VHS1,HXT7,VPS74,FRQ1,HSP31,YRF1-1,TIM9,URA3,GEA2,YEL023C,CUP5,VMA8,RPL12A,HXT13,YEL075C,YEL076C,YEL076C-A,YEL076W-C,YEL077C,TMA20,YER087C-A,SSA4,YER1…
Urc2	RFA1,SEN34,POL12,YBL036C,YBL095W,YBL101W-B,YBR062C,MMS4,YBR137W,YBR219C,YBR220C,DUT1,TRS20,NRP1,GUD1,YDR063W,SAC6,FIN1,DPL1,RPL37B,FAU1,YER189W,YRF1-2,OKP1,YNG2,HXT4,FUR1,IMP3,SVP26,TID3,YIR024C,DAL2,DCG1,XPT1,PHD1,LTV1,YLR065C,SPC3,YGP1,ZWF1,ARL3
Xbp1	GDH3,YAR010C,RPL19B,YBL028C,YBL111C,YBL112C,YBL113C,UGA2,CDS1,REB1,REG2,YBR051W,YBR056W,TIP1,RPS6B,ROT2,PGS1,PRD1,CHA1,BUD5,YCR061W,PSA1,RPL31A,RPL13A,RPS16B,LUC7,PMT1,YDL124W,GCV1,SED1,SUR2,BFR2,GIC2,NCB2,RPL12B,RIP1,RAD23,SIT1,YEL076W-C,YEL077C,MNN1,EDC2,HOR2,YER076C,YER137C,YER189W,YRF1-2,BUD27,SNZ3,YFL066C,RSC8,PMA1,OCH1,STR3,EMP24,MIG2,MEP1,RTS3,ENO1,PXR1,COS6,YRF1-3,AIM17,YHL050C,YHR033W,NC…
Ino2	ACS1,CDS1,REB1,REG2,TEC1,EHT1,FEN1,MSH3,GIT1,YDL032W,BSC1,KNH1,YDL124W,HNT1,RPS11A,TPI1,IPT1,INO2,YDR124W,SAC6,SWI5,YDR306C,SSF2,HXT3,KRE2,ITR1,SEC20,SMT3,YPT31,YER034W,EDC2,SAH1,MET6,HNM1,MND1,FMP48,YGR131W,CHO2,YGR203W,PXR1,BGL2,EPT1,YHR140W,SER33,UBX6,PHO86,YAK1,IRC9,YJL152W,INO1,ANB1,CYC1,OPI3,MOG1,SOD1,ADO1,MET14,FBA1,TEF4,RRP14,PRS1,FAS1,SMF3,YLR108C,AHP1,YLR132C,CKI1,UPS2,CDC42,YEF3,YLR349…
Abf1	TPD3,PMT2,CDC24,ERV46,PTA1,YAL043C-A,FLC2,SLA1,SCT1,POP8,HEK2,PRE7,FUI1,ECM13,SEC17,PIN4,PTC3,SEF1,NUP170,IPP1,CDS1,RPL4A,UBP14,SLM4,ECM33,FES1,GRS1,MRPL36,YBR124W,SSE2,KTR4,AME1,NGR1,SDS24,PCS60,YBR225W,YBR277C,PAF1,DUG2,MRPL27,BSD2,PGS1,LDB16,GBP2,RRP7,GLK1,AHC2,TUP1,GRX6,YDL012C,NOP1,TSC13,YDL032W,LHP1,SLC1,RPS29B,BRE1,RPP1A,SUB2,NSE4,COP1,NHP2,NTH1,PAA1,RLI1,FIN1,HPR1,TAF12,YDR186C,MSS116,UME…
Arr1	YAL004W,YAL018C,FUN26,YAL037W,GDH3,FIG1,RPS11B,YBR159W,HMLALPHA1,HMLALPHA2,MATALPHA2,MATALPHA1,HMRA2,YDL032W,RPN5,NOP14,DLD2,YDR042C,DBF4,YDR065W,YDR210W-D,YDR316W-A,YDR316W-B,MUS81,GPI17,TIM9,URA3,NOP16,ISC1,YER079W,YER137C-A,YER138C,YER189W,YRF1-2,LOC1,IGD1,ERG26,YGL101W,YGL102C,PCL10,THG1,YGR027W-A,UBR1,YHL012W,OTU2,YHR138C,EGD2,RPA34,YJL175W,KTR2,HSP104,DBP9,YLR346C,RPS22B,AFG2,CNA1,YML048W-A…
Sfl1	YAL064W,YAR023C,RPS9B,YCL007C,ILV6,KRR1,YCP4,CIT2,PGK1,YCR087C-A,ERP3,BSC1,YDL063C,ENA1,YAP6,RNH202,TFB1,TIM11,YDR355C,YDR442W,CHO1,TPA1,VTC1,GLE2,SWI4,SPT15,GRX4,COX4,COX13,RME1,FMP48,RPL11B,YGR151C,CHO2,MGA1,SNL1,SHQ1,TID3,YIL172C,VTC4,BNA1,YJR026W,YJR027W,YJR028W,YJR029W,URB2,YJR054W,XPT1,PTM1,NFU1,YNK1,YKL071W,RPS21A,FLO10,FRE6,RSA3,VPS63,YPT6,RPL15B,FET4,YNL010W,IPI3,YNL247W,RPA49,CSI2,YOL03…
Rlm1	CLN3,FLC2,ECM15,AAR2,UBP14,SLI15,ICS2,AMN1,YBR159W,SMP1,YPC1,DER1,YCL020W,HCM1,BSC1,RPS29B,YDL063C,LDB17,SNQ2,YDR042C,CDC34,PST1,IPT1,SED1,CSN9,YDR210W-D,RNH202,DPP1,DPL1,GIC2,FRQ1,YDR417C,PRP3,YEL007W,GCN4,GEA2,YEL023C,SNU13,MNN1,NOP16,HIS1,SWI4,LSM4,DSE1,RSP5,SAK1,YER130C,RPS26B,YER137C,YER138C,FAU1,LOC1,PES4,LEU1,HEM2,OLE1,SDS23,USE1,RPL28,COX4,GCN1,RPS25A,YGR038C-B,YGR053C,YGR054W,SPT4,RPL11B…
Snt2	YAL037W,CDC19,CLN3,OLA1,RPS11B,YBR138C,YBR139W,KIN82,YDR366C,YRF1-1,UBP9,YER138C,YER189W,YRF1-2,YGL039W,ASN2,TOS2,SBP1,YCK1,DCD1,GVP36,TAO3,YIL158W,TOK1,GLG2,RPA34,GON7,YLL014W,LOT6,YLR076C,YLR149C,STM1,VID22,STP3,YLR462W,YLR463C,YLR464W,BSC3,YRF1-4,YRF1-5,CYB2,YMR045C,YMR046C,YOR192C-B,YOR277C,FHL1,YPR158W-A,YPR158W-B
Ykl222c	MAK31,MPS1,YDR196C,PEX5,SMB1,LSG1,HIR3,LTV1
Wtm1	SPB1,VPS74,SDC1,YGR027W-A,TAF1,EST2
Fkh1	FLC2,YAR009C,ADE1,YAR068W,PHO11,PTC3,PTH2,YBL059W,NUP170,YBL081W,ALG3,YBL083C,BRN1,HHF1,HHT1,CDS1,REB1,REG2,BAP2,ALG14,YBR071W,SLM4,ECM33,YMC2,CBP6,GRS1,YBR138C,YBR139W,ICS2,AMN1,DEM1,DUT1,TRS20,APM3,FUS1,LRE1,KAR4,PEX34,PRD1,FYV5,CHA1,PMP1,PAT1,PTC6,TUP1,ERP3,OSH2,YDL038C,PRM7,KNH1,SUB2,GET3,BPL1,GDH2,LRG1,EHD3,KRS1,TVP23,GSG1,YDR115W,PEX7,TAF12,SWI5,CSN9,YDR179W-A,SAS4,VHS1,YAP6,PHM6,DPP1,PIB1,…
Mbp1	VPS8,LTE1,GDH3,RFA1,SEN34,HTB2,HTA2,MCM2,NCL1,POL12,YEL1,SKT5,REG2,ORC2,YBR062C,YBR064W,ALG14,YBR071W,SLM4,ECM33,RPG1,POL30,SLI15,YBR159W,CSH1,TOS1,YSY6,RPL21A,OM14,KCC4,AGP1,MRC1,BUD31,HCM1,RAD18,MCD1,GPD1,PSA1,SRP14,YDL094C,NSE4,PHO2,YDL133W,ASF2,YDL211C,HO,SOK1,TRP1,YDR042C,YDR115W,HTB1,HTA1,PCF11,IVY1,MTH1,RNH202,PHM6,GIC2,TIM11,UTP4,YCG1,YDR417C,RAD30,PPN1,MFA1,RPL37B,GIN4,YDR509W,ACN9,AGE1,…
Sum1	BNA4,GIP1,YSW1,DTR1,SPS22,YDR042C,YDR048C,YDR098C-A,YDR098C-B,PHM6,DIT1,YEN1,YER085C,MAM1,SWI4,LSM4,YER137C-A,YFL040W,YFR011C,YFR012W,PES4,YFR032C,YGL015C,CGR1,YGL138C,YGL230C,MUP1,SPR3,TNA1,YHL012W,MIP6,SVP26,SSP1,PFS1,DAL1,DAL4,LOH1,YJL043W,BNA1,BNA2,YJR079W,YKL177W,YKR015C,YKR033C,SPO75,CRR1,FRE1,BNA5,CDA1,CDA2,YLR339C,SPO77,GAS2,PRM6,YMR316C-A,YMR317W,SPS18,HXT14,LYS9,YOL047C,SPO21,NRT1,SGO1,…
Pho2	UTP20,NTH2,CDS1,RPL19A,AAC3,TPS1,YPC1,RPL21A,YBR194W,YBR238C,ALG7,GPX2,HIS7,ARO4,HIS4,YCR087C-A,ERP3,YDL032W,NSE4,YFH1,YDL124W,RPL35A,GDH2,SHS1,SES1,EHD3,KRS1,YDR048C,TPI1,PPH3,FOB1,AHA1,HTB1,HTA1,YAP6,MTH1,RNH202,HDA2,YDR306C,HXT3,SVF1,MUS81,UTP6,RPS18A,RPL27B,YDR509W,CUP5,ECM10,ANP1,PRE1,SAH1,SPO73,RPL34A,YER064C,YER067W,ALD5,RPL23B,LPD1,MET10,ERG4,PDR1,OLE1,SDS23,TOS8,ARC1,RPL1B,COX4,RPS25A,RP…
Stb6	CNS1,ENP2,STB6,ECM16,NOP15
Ume1	GDH3,PRX1,YBL077W,RPS11B,YBR184W,RIB5,HMLALPHA2,YCR061W,YCR062W,PST1,YDR098C-A,YDR098C-B,YDR154C,HOM2,YDR209C,YDR210W-A,YDR210W-D,DPP1,ZIP1,YER138C,GSY1,ERG26,MPT5,HUA1,GOS1,SPO16,RTT107,YSP1,MNT3,TID3,PAN6,GSM1,RPA34,YJR011C,FOX2,YLL044W,AVL9,HSP60,RRN11,COS3,SRT1,HSC82,SPO1,YNL305C,IZH4,YOL103W-A,YOL103W-B,NDJ1,TRM11,DBP5,SNF2,BEM4
Kss1	RFA1,YAR009C,NCL1,CBP6,SLI15,GLT1,YDR210W-D,GCN4,YER138C,YFL067W,YFH7,PES4,YHR003C,YLR035C-A,CDC21,YOR385W,GLN1,YPR158W-A,YPR158W-B
Ino4	FLC2,ACS1,HTB2,HTA2,PET9,PRE7,FUI1,ECM13,YBL055C,RTG3,SRO77,MNN2,YBR016W,CDS1,REB1,REG2,YBR051W,NRG2,TIP1,BAP2,TAT1,SLM4,ECM33,TEC1,PHO3,CBP6,GRS1,ADH5,AMN1,TOS1,YSY6,EHT1,RPS6B,PGI1,YBR219C,YBR220C,YBR238C,PGS1,LDB16,GBP2,DCC1,MRPL32,FEN1,PWP2,YCR061W,YCR062W,BUD31,HCM1,GIT1,YCR102C,GRX6,YDL012C,STP4,KNH1,RPL31A,NSE4,YDL124W,HNT1,VCX1,RPL35B,BPL1,RPL41A,TPI1,IPT1,PPH3,SED1,AFR1,INO2,YDR124W,SAC6…
Yml081w	VPS8,EFB1,SSA1,FRT2,YAL037W,SPB1,SNQ2,YDR034C-C,YDR034C-D,ENA1,MSS116,UME6,YDR210W,FCF1,YEL007W,GCN4,HYP2,IES6,GLY1,NOP16,ERG28,ERG26,YGL039W,OLE1,SDS23,RPL1B,MRM2,MCM6,ERG25,YGR161C-C,YGR161C-D,MRS11,RPL27A,YCK1,DSE2,DCD1,ENO2,CTR2,SVP26,MNT3,MAM33,YIL096C,GLG2,RPA34,RPS14B,ACO2,CWP2,YKL177W,COY1,UTH1,HSP104,RIX7,CCW12,NOP56,GRX8,RPS22B,YLR413W,SST2,SPC2,IMD4,TUB3,BUD22,YMR045C,YMR046C,ASI1,HSC8…
Dot6	CDC19,HTB2,HTA2,SCT1,RPL19B,YBL028C,PRE7,YBL055C,TAT1,IRA1,GDT1,YBR238C,APM3,YCL007C,ILV6,CDC10,YCP4,SAT4,PGK1,PAT1,HMO1,YDR210W-D,VPS74,FRQ1,ATO3,SMT3,PMP2,PRB1,YER067W,FTR1,LSM5,YER152C,OXA1,STE2,GSY1,PAC10,YGR079W,YHB1,SNF6,ERG11,DAP2,COX6,TIR3,GVP36,PEX2,FAS1,PTR2,ADY4,YMR172C-A,DDR48,YMR173W-A,RSN1,PGA2,ACC1,PDR5,WTM1,TYE7
Rsf2	YPT10,TSC10,YKL121W,GAL80,TAF9,MRS6,FCY1
Spt10	ERP2,YAL068C,RFA1,HTB2,HTA2,HHF1,HHT1,MRP10,UBC9,GET3,RLI1,HTA1,SRP101,FAU1,VTC2,YGR277C,MRPL6,CKA1,RPL34B,YIL110W,YVH1,DCG1,SFH5,TIF11,YNL010W,HHF2,HHT2,ARO7
Sip4	YOR220W
Yhp1	RFA1,SEN34,YAR009C,KIN3,ECM2,GRS1,YBR138C,YBR139W,CDC28,DUG2,YCL007C,SGF29,YCP4,CIT2,PGK1,CWH43,SRP14,LDB17,ARF1,YDR020C,FAL1,PPH3,VPS41,APC4,CSN9,YDR210W-D,YDR355C,ESF1,YDR365W-A,YDR365W-B,TPA1,YER138C,SMC1,PES4,VPS45,YGL138C,IME4,YGR038C-B,ESP1,SRB5,OSH7,CTM1,NEO1,RPN2,YIL087C,SLN1,LOH1,YJL195C,URB2,YKL047W,ELM1,YKL098W,UTP11,YKL161C,YKL177W,STE3,UTH1,HSP104,MMP1,IRC25,SDO1,SMC4,YLR287C,CHS5,YL…
Ybl054w	GAL7,TRS20,DPB3,SAS4,NNF2,AYR1,YKL069W,SDO1,SAS2,VTI1
Gzf3	YBR138C,AHC2,LDB17,VPS41,PRP28,YER138C,RPL28,MRP13,NNF2,DUR3,NEO1,YKL047W,ELM1,SPE1,ASI1,GCV2,YNR063W,NOP8,CDC21,YPL182C
Gcr2	FUN26,ECM15,AAR2,YBL077W,YBR012W-A,YBR012W-B,YBR159W,POP7,RPL21A,PGI1,YBP1,MRPS5,SUB2,OPI6,DLD2,ARF1,ACK1,YDL206W,RPL4B,YDR042C,TPI1,DBF4,RPS13,YDR065W,SLU7,YDR098C-A,YDR098C-B,CSN9,YDR179W-A,YDR210W-C,YDR210W-D,SEC26,SNU56,RNH202,DPP1,SRP101,HDA2,IRC3,YDR417C,GPI17,PRP3,YEL047C,PRP22,VTC1,SSA4,YER137C,YER137C-A,CHD1,IGD1,ERJ5,ERV14,SNF4,PCL10,RPL1B,MRM2,IME4,GCN1,YGL230C,ADE5,THG1,YGR038C-A,RPL1…
Gln3	YBL111C,YBL113C,ETR1,YBR159W,DER1,APA1,HMLALPHA1,HMLALPHA2,MATALPHA2,MATALPHA1,YDL152W,GLT1,YDR063W,FIN1,TAF10,ATC1,DPP1,DPL1,BCP1,YDR370C,VPS74,YDR417C,GPI17,RPL37B,YRF1-1,GCN4,VAC8,NOP16,ERG28,TPA1,DSE1,RSP5,YER138C,SPT15,CAF16,LOC1,PES4,RPN14,RPL1B,MRM2,YGR001C,THG1,RPS25A,PRP38,HGH1,TOS2,NOP10,DSE2,EGD2,BNA3,RPA34,SUI2,CPR7,NFU1,YKL177W,RPL15A,YLR035C-A,SEC10,RPS31,REC102,RPS22B,YLR463C,BSC3,…
Msn2	RPL23A,UGA2,IST2,RFC5,SUP45,YBR194W,BEM1,YCL020W,NRP1,GLE1,YDL211C,SHR3,NOP6,PAA1,TRM1,DPB4,YDR210W-D,TRS120,CUP5,ECM10,YEL076W-C,NTF2,YER087C-A,PTC2,TRP2,YER138C,PAB1,SEC53,YFL064C,YFL065C,LOC1,PES4,ECO1,KAP122,SCW11,CGR1,RPL30,RPL24A,SEH1,YGL108C,PDE1,RMR1,HFM1,SNU71,RPS25A,ERG25,YGR066C,UPF3,PRP38,TWF1,NSR1,YGR210C,ZPR1,YGR251W,ENO1,COQ6,MAL11,PUT2,YHR126C,YHR127W,YHR131C,YHR132W-A,KRE27,MMF1,…
Oaf3	RFA1,YBL101W-B,MMS4,ARL1,TPS2,YDR089W,YDR374C,YFR006W,DYS1,DCG1,YJR008W,YBT1,GCV2,MCT1
Gal3	TPO2,KRE11
Met31	CYS3,YAR009C,HTB2,HTA2,PDR3,LDB7,LSM2,AAR2,IPP1,YBR012W-A,YBR012W-B,RPS11B,YCL007C,ILV6,SGF29,CDC10,YCP4,CIT2,SAT4,PGK1,PMP1,RAD59,TSR1,RPS29B,DLD2,RPL41A,YDR042C,YDR048C,YDR063W,RPS13,YDR065W,GRX3,SAC6,PLP1,YDR210W-D,URH1,SDC1,RPL37B,LPP1,RMD6,TPA1,YER138C,SPT15,MET10,SMC2,RPL30,RPL24A,HNM1,RPL28,PCL10,RPL1B,MRM2,STR3,THG1,RPS25A,YGR054W,NAT2,ADE3,TOS2,COQ6,GND2,YRF1-3,RPL8A,SBP1,MRS11,DAP2,HTD2…
Mth1	YAL004W,CYS3,CDC24,YAL043C-A,GCV3,YAR066W,YAR068W,HTB2,HTA2,SCT1,HEK2,YBL055C,PDX3,YBR056W,FZO1,SDS24,PCS60,YBR225W,OM14,MAL31,BUD5,BUD23,YDL038C,PRM7,RPL31A,YDL124W,HNT1,TPS2,YDR124W,YDR154C,RPA14,HOM2,SDH4,UME6,MET32,SUR2,ATP5,BFR2,HXT7,RPB7,UTP6,RPS18A,PPN1,JIP4,GRH1,RIP1,CYC7,GLY1,SIT1,YEL067C,GCD11,MIG3,GLN3,RPL34A,HMF1,PET117,HOR2,ALD5,PUP3,RAD51,RPL23B,SPI1,RGD2,YFL066C,YFL067W,YFR006W,YFR…
Rfx1	FIG1,ATG14,YCL007C,YCP4,CIT2,PGK1,SNU23,PCL2,YDL129W,RPP1B,YDR034C-A,YDR070C,YDR149C,FRQ1,TRS31,VTC1,SER3,UBP9,YFH7,CGR1,YGL102C,NUP57,RNR4,SLI1,TOS2,MRS11,RNR3,YIL087C,APS3,RNR2,RPS21B,SMF3,TOS4,NNT1,CTS1,YLR287C,RPS30A,COX8,YMR279C,YMR290W-A,CNM67,ATX1,MPP6,YOR263C,RBL2,CAF20,FSH3,YOR282W,YOR287C,YOR378W,GUP2,YPR109W
Zap1	BNA7,ZRT1,ZRT2
Reb1	FMT1,RRN6,YBL036C,SEC17,PIN4,REB1,ECM2,RXT2,YBR096W,SUP45,DEM1,ARL1,POP7,PCS60,RPO21,YDL152W,YDL173W,RPL41A,NHP2,SHS1,OST4,RAD28,RPS13,YDR065W,YDR154C,CPR1,RPA14,HOM2,HMO1,CSN9,SLY1,MFB1,GTB1,DPP1,ZIP1,YDR306C,TIM11,CTS2,VPS74,FRQ1,LSM6,SEC20,YEA4,UBC8,GEA2,YEL023C,SNU13,CUP5,TMA20,RPN3,GLN3,TPA1,YER066C-A,MOT2,RNR1,SWI4,LSM4,GLC7,YER156C,BUD27,EPL1,RET2,RPN12,RPB9,PCL10,MPT5,COX13,EMP24,ACB1,ORM…
Pdr3	CMD1,YDR210W-D,YDR415C,SYF1,ECM11,YEN1,FAU1,YHR003C,YKL077W,BUB2,KAR5,UBP2,KIN4
Sok2	YAL049C,YAL064W,KIN3,SHE1,ECM13,COR1,SEC17,PIN4,RPL23A,RER2,YBR063C,RPG1,YBR089W,GRS1,MEC1,YBR137W,ICS2,NGR1,YBR238C,YBR277C,PAF1,YBR287W,RRP7,HCM1,AHC2,BSC1,YDL038C,PRM7,RPS29B,ARF2,RPL41A,RAD57,ENA1,TPI1,CDC34,PST1,YDR065W,SED1,PET100,GRX3,VBA4,YDR210W,YAP6,SUM1,TFB1,HXT6,YDR442W,MNN1,YER034W,YER158C,YFL002W-A,YFL002W-B,STE2,GYP8,MNP1,RPB9,RPL7A,DBP3,TOS8,CEG1,SUA5,SAE2,TFG2,YGR015C,YGR016W,SPT…
