# Supplementary material for: Transcription factor regulatory modules provide the molecular mechanisms for functional redundancy observed among transcription factors in yeast
Source: BMC Bioinformatics. 2019 Dec 27;20(Suppl 23):630. doi: 10.1186/s12859-019-3212-8 (PMC6933673; doi:10.1186/s12859-019-3212-8)
Supplement: Supplementary file 3 — Additional file 3 Ontology enrichment test results. The ontology enrichment tests performed for the module-inferred functional binding targets and the original TF binding dataset in three different ontology categories: biological process, molecular function and cellular component. [file 12859_2019_3212_MOESM3_ESM.xlsx]

## Sheet: GOTerm_EnrichmentOriginal Harbi
TF	GO term - Biological process	Sum of Enrichement Scores of the module-inferred functional binding list L1	Sum of Enrichement Scores of Original Harbison list L2	Enrichment Score: L1 > L2	Enrichment Socre: L1 < L2	Sum of odds ratios of L1	Sum of odds ratios of L2	Odds ratio: L1 > L2	Odds ratio: L1 < L2	GO term - Molecular Function	Sum of Enrichement Scores of the module-inferred functional binding list L1	Sum of Enrichement Scores of Original Harbison list L2	Enrichment Score: L1 > L2	Enrichment Socre: L1 < L2	Sum of odds ratios of L1	Sum of odds ratios of L2	Odds ratio: L1 > L2	Odds ratio: L1 < L2	GO term - Cellular Component	Sum of Enrichement Scores of the module-inferred functional binding list L1	Sum of Enrichement Scores of Original Harbison list L2	Enrichment Score: L1 > L2	Enrichment Socre: L1 < L2	Sum of odds ratios of L1	Sum of odds ratios of L2	Odds ratio: L1 > L2	Odds ratio: L1 < L2
Ykl222c		7.33336	0	TRUE	FALSE	6256.57	3550.45	TRUE	FALSE		18.8866	0	TRUE	FALSE	6117.8	3333.5	TRUE	FALSE		0	0	FALSE	FALSE	2473.02	836.479	TRUE	FALSE
Yrr1		16.2165	0	TRUE	FALSE	2260.37	2442.31	FALSE	TRUE		23.0416	0	TRUE	FALSE	578.862	2662.51	FALSE	TRUE		8.25925	0	TRUE	FALSE	1121.41	797.548	TRUE	FALSE
Ecm22		0	0	FALSE	FALSE	799.15	2415.74	FALSE	TRUE		0	0	FALSE	FALSE	1576.14	3685.73	FALSE	TRUE		0	0	FALSE	FALSE	1334.37	580.881	TRUE	FALSE
Cha4		0	0	FALSE	FALSE	2230.46	2429.05	FALSE	TRUE		27.2094	0	TRUE	FALSE	2608.06	2806.93	FALSE	TRUE		0	0	FALSE	FALSE	608.077	498.246	TRUE	FALSE
Usv1		79.7518	0	TRUE	FALSE	1127.76	4616.01	FALSE	TRUE		13.8869	0	TRUE	FALSE	897.508	3674.48	FALSE	TRUE		0	0	FALSE	FALSE	535.22	820.899	FALSE	TRUE
Stp2		0	0	FALSE	FALSE	3269.63	1988.92	TRUE	FALSE		26.4666	0	TRUE	FALSE	1728.34	2259.92	FALSE	TRUE		7.0197	0	TRUE	FALSE	608.237	648.983	FALSE	TRUE
Ybl054w		191.176	0	TRUE	FALSE	11683.6	4415.15	TRUE	FALSE		94.3249	0	TRUE	FALSE	5883.88	3464.74	TRUE	FALSE		55.6391	0	TRUE	FALSE	1170.96	1071.17	TRUE	FALSE
Dal80		16.5074	0	TRUE	FALSE	4772.26	3354.26	TRUE	FALSE		17.8354	0	TRUE	FALSE	10800.2	3800.6	TRUE	FALSE		0	0	FALSE	FALSE	1438.46	753.735	TRUE	FALSE
Wtm1		0	0	FALSE	FALSE	1454.18	2083.97	FALSE	TRUE		104.446	0	TRUE	FALSE	9405.34	1894.79	TRUE	FALSE		58.0809	0	TRUE	FALSE	2368.41	665.956	TRUE	FALSE
Mig2		62.7152	0	TRUE	FALSE	1347.21	3009.05	FALSE	TRUE		0	0	FALSE	FALSE	1325.15	3467.18	FALSE	TRUE		0	0	FALSE	FALSE	609.548	695.559	FALSE	TRUE
Met18		34.5077	28.5212	TRUE	FALSE	856.059	2270.4	FALSE	TRUE		16.1135	32.6981	FALSE	TRUE	193.48	1849.19	FALSE	TRUE		0	0	FALSE	FALSE	290.278	460.096	FALSE	TRUE
Spt10		55.8981	9.40865	TRUE	FALSE	1272.43	2045.74	FALSE	TRUE		17.8708	0	TRUE	FALSE	4118.29	2798.13	TRUE	FALSE		188.576	108.697	TRUE	FALSE	2050.7	842.182	TRUE	FALSE
Adr1		0	0	FALSE	FALSE	4613.59	3766.22	TRUE	FALSE		0	0	FALSE	FALSE	3653.43	3676.23	FALSE	TRUE		12.9695	0	TRUE	FALSE	1039.86	804.226	TRUE	FALSE
Met28		0	0	FALSE	FALSE	3967.32	3320.75	TRUE	FALSE		0	0	FALSE	FALSE	3651.84	2674.44	TRUE	FALSE		0	0	FALSE	FALSE	853.168	831.587	TRUE	FALSE
Yer184c		0	0	FALSE	FALSE	5160.33	5365.59	FALSE	TRUE		10.8568	0	TRUE	FALSE	998.178	3138.19	FALSE	TRUE		0	0	FALSE	FALSE	1563.61	565.975	TRUE	FALSE
Gal3		0	0	FALSE	FALSE	1140.1	2211.55	FALSE	TRUE		16.2393	9.25325	TRUE	FALSE	2645.88	3230.12	FALSE	TRUE		5.48368	0	TRUE	FALSE	1527.96	771.058	TRUE	FALSE
Ypr022c		37.3808	0	TRUE	FALSE	11892.7	3834.33	TRUE	FALSE		0	0	FALSE	FALSE	2043.26	2954.89	FALSE	TRUE		0	0	FALSE	FALSE	1080.39	932.406	TRUE	FALSE
Mot2		0	0	FALSE	FALSE	4106.97	4761.85	FALSE	TRUE		43.1899	0	TRUE	FALSE	7610.35	3425.84	TRUE	FALSE		0	9.03383	FALSE	TRUE	835.487	885.49	FALSE	TRUE
Yfl052w		136.091	0	TRUE	FALSE	32813.5	3399.75	TRUE	FALSE		83.602	0	TRUE	FALSE	7624.93	3163.86	TRUE	FALSE		0	0	FALSE	FALSE	1044.59	623.419	TRUE	FALSE
Ybr239c		41.7523	0	TRUE	FALSE	3432.26	3117.22	TRUE	FALSE		47.1749	0	TRUE	FALSE	7097.91	3699.34	TRUE	FALSE		0	0	FALSE	FALSE	555.327	707.439	FALSE	TRUE
Stb5		161.55	0	TRUE	FALSE	4473.98	3843.16	TRUE	FALSE		56.6225	0	TRUE	FALSE	10351.9	4243.8	TRUE	FALSE		0	0	FALSE	FALSE	937.075	718.446	TRUE	FALSE
Pdr3		17.5258	0	TRUE	FALSE	1272.64	3165.99	FALSE	TRUE		6.17587	0	TRUE	FALSE	3800.82	3199.66	TRUE	FALSE		39.2506	0	TRUE	FALSE	517.631	734.568	FALSE	TRUE
Gzf3		5.74508	0	TRUE	FALSE	14600.9	5121.2	TRUE	FALSE		0	0	FALSE	FALSE	5272.02	3274.57	TRUE	FALSE		0	0	FALSE	FALSE	585.784	820.3	FALSE	TRUE
Leu3		263.182	48.3484	TRUE	FALSE	3634.14	2404.09	TRUE	FALSE		171.692	68.3811	TRUE	FALSE	10259.6	2924.45	TRUE	FALSE		22.2552	193.8	FALSE	TRUE	614.183	754.075	FALSE	TRUE
Ydr026c		0	0	FALSE	FALSE	973.752	2309.54	FALSE	TRUE		0	0	FALSE	FALSE	1493.51	2877.95	FALSE	TRUE		0	0	FALSE	FALSE	309.266	668.874	FALSE	TRUE
Jhd1		115.314	0	TRUE	FALSE	38791.5	3303.14	TRUE	FALSE		13.8981	0	TRUE	FALSE	7240.08	3206.59	TRUE	FALSE		0	0	FALSE	FALSE	453.455	808.314	FALSE	TRUE
Mac1		24.2721	0	TRUE	FALSE	3372.78	3407.99	FALSE	TRUE		0	0	FALSE	FALSE	3728.25	2935.95	TRUE	FALSE		27.7752	8.89766	TRUE	FALSE	702.626	755.527	FALSE	TRUE
Hog1		23.7863	0	TRUE	FALSE	6910.6	1546.07	TRUE	FALSE		6.94922	0	TRUE	FALSE	3139.61	1629.54	TRUE	FALSE		0	0	FALSE	FALSE	847.957	682.264	TRUE	FALSE
Rph1		0	0	FALSE	FALSE	2287.81	2187.42	TRUE	FALSE		0	0	FALSE	FALSE	3349.8	2746.94	TRUE	FALSE		0	0	FALSE	FALSE	298.218	497.102	FALSE	TRUE
Dat1		96.8366	36.4613	TRUE	FALSE	2239.64	2278.17	FALSE	TRUE		50.3045	25.4242	TRUE	FALSE	3545.26	1716.21	TRUE	FALSE		0	0	FALSE	FALSE	213.573	505.356	FALSE	TRUE
Rpn4		0	0	FALSE	FALSE	3051.15	2420.85	TRUE	FALSE		0	0	FALSE	FALSE	5037.78	3350.5	TRUE	FALSE		0	0	FALSE	FALSE	568.031	849.095	FALSE	TRUE
Sfl1		0	0	FALSE	FALSE	3778.42	2885.39	TRUE	FALSE		0	0	FALSE	FALSE	3796.18	2642.37	TRUE	FALSE		8.6803	0	TRUE	FALSE	869.316	724.999	TRUE	FALSE
Zap1		68.5451	9.55533	TRUE	FALSE	19210.8	2205.24	TRUE	FALSE		73.894	19.4386	TRUE	FALSE	20471.4	1518.23	TRUE	FALSE		5.33162	64.499	FALSE	TRUE	345.305	433.068	FALSE	TRUE
War1		10.5526	0	TRUE	FALSE	1675.89	3915.65	FALSE	TRUE		5.65057	0	TRUE	FALSE	639.213	2823.5	FALSE	TRUE		0	0	FALSE	FALSE	708.089	804.408	FALSE	TRUE
Ygr067c		39.208	0	TRUE	FALSE	9490.97	3192.41	TRUE	FALSE		82.659	0	TRUE	FALSE	6764.82	3250.89	TRUE	FALSE		0	0	FALSE	FALSE	1174.36	853.741	TRUE	FALSE
Gts1		0	0	FALSE	FALSE	4025.44	3106.38	TRUE	FALSE		17.9404	0	TRUE	FALSE	2545.71	2565.57	FALSE	TRUE		57.6067	0	TRUE	FALSE	824.605	695.929	TRUE	FALSE
Xbp1		24.5434	0	TRUE	FALSE	2838.28	2963.92	FALSE	TRUE		32.0679	0	TRUE	FALSE	3973.42	3392.75	TRUE	FALSE		28.7631	0	TRUE	FALSE	490.467	626.608	FALSE	TRUE
Mot3		0	0	FALSE	FALSE	2683.02	1601.4	TRUE	FALSE		0	0	FALSE	FALSE	2714.06	2058.46	TRUE	FALSE		0	8.60159	FALSE	TRUE	279.885	389.071	FALSE	TRUE
Stb4		0	0	FALSE	FALSE	2219.78	2747.6	FALSE	TRUE		19.2915	0	TRUE	FALSE	6345.77	3625.32	TRUE	FALSE		0	0	FALSE	FALSE	1415.51	980.552	TRUE	FALSE
Spt2		0	0	FALSE	FALSE	7514.31	3939.52	TRUE	FALSE		22.3596	0	TRUE	FALSE	3006.5	2888.81	TRUE	FALSE		0	0	FALSE	FALSE	601.115	543.383	TRUE	FALSE
Gln3		32.9152	0	TRUE	FALSE	3320.81	2598.89	TRUE	FALSE		8.42107	0	TRUE	FALSE	4169.01	3227.94	TRUE	FALSE		0	0	FALSE	FALSE	813.363	720.09	TRUE	FALSE
Ylr278c		0	0	FALSE	FALSE	2484.24	3523.09	FALSE	TRUE		0	0	FALSE	FALSE	2466.47	2909.28	FALSE	TRUE		0	0	FALSE	FALSE	481.404	828.564	FALSE	TRUE
Hal9		0	0	FALSE	FALSE	3685.57	2620.26	TRUE	FALSE		0	0	FALSE	FALSE	2025.8	2190.63	FALSE	TRUE		0	0	FALSE	FALSE	651.284	618.558	TRUE	FALSE
Kss1		99.285	0	TRUE	FALSE	12150.8	4463.65	TRUE	FALSE		112.359	0	TRUE	FALSE	10633.2	3593.66	TRUE	FALSE		11.8999	0	TRUE	FALSE	1483.58	670.976	TRUE	FALSE
Arg80		345.457	40.4498	TRUE	FALSE	10300.5	2589.47	TRUE	FALSE		56.8607	0	TRUE	FALSE	11522	2474.99	TRUE	FALSE		7.32924	0	TRUE	FALSE	754.373	767.204	FALSE	TRUE
Gcr2		256.395	102.965	TRUE	FALSE	3156.77	2463.34	TRUE	FALSE		10.5925	0	TRUE	FALSE	3495.95	2882.51	TRUE	FALSE		108.271	31.3672	TRUE	FALSE	665.039	698.772	FALSE	TRUE
Hir3		11.2347	0	TRUE	FALSE	2454.84	1993.73	TRUE	FALSE		16.1127	0	TRUE	FALSE	2116.65	2289.43	FALSE	TRUE		144.883	24.2186	TRUE	FALSE	743.71	758.08	FALSE	TRUE
Mal33		0	0	FALSE	FALSE	3872.92	3284.42	TRUE	FALSE		0	0	FALSE	FALSE	4590.13	3409.26	TRUE	FALSE		0	0	FALSE	FALSE	940.499	795.359	TRUE	FALSE
Hsf1		70.5309	0	TRUE	FALSE	3420.99	3274.46	TRUE	FALSE		0	0	FALSE	FALSE	3552.38	2461.05	TRUE	FALSE		0	0	FALSE	FALSE	726.747	817.904	FALSE	TRUE
Rdr1		0	0	FALSE	FALSE	2531.55	3451.88	FALSE	TRUE		10.9654	0	TRUE	FALSE	3712.88	3311.86	TRUE	FALSE		0	0	FALSE	FALSE	544.918	641.487	FALSE	TRUE
Dal82		0	0	FALSE	FALSE	2547.43	4875.9	FALSE	TRUE		0	0	FALSE	FALSE	4744.68	3794.8	TRUE	FALSE		0	0	FALSE	FALSE	702.474	722.21	FALSE	TRUE
Ime1		0	0	FALSE	FALSE	3803.82	1779.32	TRUE	FALSE		37.2122	0	TRUE	FALSE	8910.42	1853.41	TRUE	FALSE		7.3546	0	TRUE	FALSE	6720.67	601.651	TRUE	FALSE
Mbf1		6.25639	0	TRUE	FALSE	3674.17	3937.54	FALSE	TRUE		71.3697	0	TRUE	FALSE	5401.32	3944.13	TRUE	FALSE		6.25639	0	TRUE	FALSE	1061.34	489.779	TRUE	FALSE
Yox1		0	0	FALSE	FALSE	81.8234	2819.01	FALSE	TRUE		0	0	FALSE	FALSE	0	1784.02	FALSE	TRUE		0	0	FALSE	FALSE	865.424	922.113	FALSE	TRUE
Ume6		9.40346	49.7832	FALSE	TRUE	4108.12	3307.02	TRUE	FALSE		17.8132	8.55932	TRUE	FALSE	5082.27	3759.2	TRUE	FALSE		0	0	FALSE	FALSE	682.93	850.483	FALSE	TRUE
Pho2		0	0	FALSE	FALSE	4425.31	3856.63	TRUE	FALSE		31.9294	0	TRUE	FALSE	6105.64	4159.42	TRUE	FALSE		90.9363	0	TRUE	FALSE	759.61	811.609	FALSE	TRUE
Dot6		0	0	FALSE	FALSE	2587.24	2361.83	TRUE	FALSE		0	0	FALSE	FALSE	5879.17	3390.14	TRUE	FALSE		0	0	FALSE	FALSE	752.274	855.823	FALSE	TRUE
Spt23		0	0	FALSE	FALSE	0	2229.29	FALSE	TRUE		0	0	FALSE	FALSE	0	2331.95	FALSE	TRUE		0	0	FALSE	FALSE	0	727.345	FALSE	TRUE
Put3		72.9467	0	TRUE	FALSE	4000.72	3769.14	TRUE	FALSE		17.8167	34.9495	FALSE	TRUE	4834.31	4252.43	TRUE	FALSE		38.7597	104.776	FALSE	TRUE	929.049	668.246	TRUE	FALSE
Urc2		0	0	FALSE	FALSE	7311.82	3564.54	TRUE	FALSE		5.02724	0	TRUE	FALSE	6387.82	3397.88	TRUE	FALSE		0	0	FALSE	FALSE	1235.11	548.511	TRUE	FALSE
Thi2		263.026	0	TRUE	FALSE	3487.13	2249.48	TRUE	FALSE		38.3082	0	TRUE	FALSE	414.031	2144.42	FALSE	TRUE		81.6115	0	TRUE	FALSE	2980.72	604.603	TRUE	FALSE
Ynr063w		28.6365	0	TRUE	FALSE	4723.17	3151.92	TRUE	FALSE		11.4927	0	TRUE	FALSE	1916.6	2786.97	FALSE	TRUE		0	0	FALSE	FALSE	688.59	827.491	FALSE	TRUE
Sut1		48.3284	58.0566	FALSE	TRUE	3112.47	2924.11	TRUE	FALSE		137.564	168.557	FALSE	TRUE	2910.96	3380.79	FALSE	TRUE		10.2989	11.603	FALSE	TRUE	450.645	358.488	TRUE	FALSE
Stp4		30.9708	10.0673	TRUE	FALSE	2609.74	2882.5	FALSE	TRUE		20.5849	0	TRUE	FALSE	3450.21	2870.79	TRUE	FALSE		0	0	FALSE	FALSE	334.416	359.025	FALSE	TRUE
Gat1		8.46082	0	TRUE	FALSE	4433.08	3595.19	TRUE	FALSE		0	0	FALSE	FALSE	4421.68	3892.08	TRUE	FALSE		0	8.88567	FALSE	TRUE	877.516	821.944	TRUE	FALSE
Haa1		0	0	FALSE	FALSE	874.069	2220.63	FALSE	TRUE		0	0	FALSE	FALSE	337.842	1981.88	FALSE	TRUE		0	0	FALSE	FALSE	384.096	317.165	TRUE	FALSE
Hms1		0	0	FALSE	FALSE	2226.53	2026.35	TRUE	FALSE		70.0642	36.9031	TRUE	FALSE	1092.74	2400.2	FALSE	TRUE		352.453	160.448	TRUE	FALSE	557.757	449.949	TRUE	FALSE
Rgt1		0	0	FALSE	FALSE	2955.83	4400.72	FALSE	TRUE		0	0	FALSE	FALSE	3618.5	2777.42	TRUE	FALSE		0	0	FALSE	FALSE	1161.82	740.655	TRUE	FALSE
Dal81		35.7904	25.1346	TRUE	FALSE	3495.78	2640.98	TRUE	FALSE		42.5799	26.4351	TRUE	FALSE	3762.37	2922.48	TRUE	FALSE		12.7067	0	TRUE	FALSE	591.775	551.952	TRUE	FALSE
Yml081w		28.286	0	TRUE	FALSE	3236.47	2182.96	TRUE	FALSE		32.6267	0	TRUE	FALSE	3542.54	3005.71	TRUE	FALSE		46.5575	0	TRUE	FALSE	731.712	735.563	FALSE	TRUE
Tye7		280.238	90.6445	TRUE	FALSE	5403.49	4054.2	TRUE	FALSE		8.69942	0	TRUE	FALSE	5523.48	3643.62	TRUE	FALSE		13.0909	0	TRUE	FALSE	1005.05	834.486	TRUE	FALSE
Hap4		771.729	1198.09	FALSE	TRUE	3804.3	4075.49	FALSE	TRUE		312.66	363.235	FALSE	TRUE	3163.96	3675.73	FALSE	TRUE		558.227	786.071	FALSE	TRUE	1702.79	2977.93	FALSE	TRUE
Snf1		0	0	FALSE	FALSE	1705.46	2168.82	FALSE	TRUE		0	0	FALSE	FALSE	650.124	3450.54	FALSE	TRUE		16.4193	0	TRUE	FALSE	2245.23	745.853	TRUE	FALSE
Tec1		353.42	258.101	TRUE	FALSE	4723.49	3555.17	TRUE	FALSE		107.688	8.87886	TRUE	FALSE	2227.01	3182.41	FALSE	TRUE		151.273	153.816	FALSE	TRUE	761.774	805.444	FALSE	TRUE
Gat3		150.796	90.5293	TRUE	FALSE	1486.95	1422.58	TRUE	FALSE		248.216	186.18	TRUE	FALSE	877.352	1101.58	FALSE	TRUE		1057.13	745.682	TRUE	FALSE	514.175	422.852	TRUE	FALSE
Yap3		7.81341	0	TRUE	FALSE	9025.98	3481.26	TRUE	FALSE		0	0	FALSE	FALSE	3148.43	3127.55	TRUE	FALSE		8.16404	0	TRUE	FALSE	939.759	716.676	TRUE	FALSE
Swi4		388.789	306.431	TRUE	FALSE	4412.24	4310.4	TRUE	FALSE		48.4246	30.1122	TRUE	FALSE	3358.28	3131.99	TRUE	FALSE		184.315	169.194	TRUE	FALSE	747.56	715.474	TRUE	FALSE
Mss11		0	0	FALSE	FALSE	3821.58	3440.4	TRUE	FALSE		0	0	FALSE	FALSE	2171.8	3057.42	FALSE	TRUE		0	0	FALSE	FALSE	880.718	852.981	TRUE	FALSE
Ndt80		0	0	FALSE	FALSE	1491.94	2628.82	FALSE	TRUE		0	0	FALSE	FALSE	11.3035	3118.84	FALSE	TRUE		0	0	FALSE	FALSE	663.342	706.154	FALSE	TRUE
Hir1		58.9205	0	TRUE	FALSE	4988.53	3748.97	TRUE	FALSE		15.3938	0	TRUE	FALSE	2507.61	2433.22	TRUE	FALSE		175.548	45.4459	TRUE	FALSE	1003.08	844.383	TRUE	FALSE
Mth1		0	0	FALSE	FALSE	5024.75	3740.48	TRUE	FALSE		17.3582	0	TRUE	FALSE	5246.61	4270.34	TRUE	FALSE		22.91	0	TRUE	FALSE	763.344	719.205	TRUE	FALSE
Pip2		19.8471	0	TRUE	FALSE	2794.74	2679.81	TRUE	FALSE		0	0	FALSE	FALSE	3848.04	3701	TRUE	FALSE		0	0	FALSE	FALSE	378.831	626.482	FALSE	TRUE
Cin5		204.88	104.619	TRUE	FALSE	2938.24	2680.3	TRUE	FALSE		164.055	199.203	FALSE	TRUE	4841.63	4177.53	TRUE	FALSE		54.6495	49.8275	TRUE	FALSE	614.836	572.316	TRUE	FALSE
Cup9		0	34.4326	FALSE	TRUE	2870.79	2268.68	TRUE	FALSE		39.8953	116.308	FALSE	TRUE	3363.1	2632.32	TRUE	FALSE		168.452	84.7667	TRUE	FALSE	510.008	408.824	TRUE	FALSE
Rim101		0	0	FALSE	FALSE	2865.31	2513.85	TRUE	FALSE		0	0	FALSE	FALSE	3140.22	2912.99	TRUE	FALSE		0	0	FALSE	FALSE	954.888	816.859	TRUE	FALSE
Msn1		11.0142	0	TRUE	FALSE	3887.15	3071.66	TRUE	FALSE		54.8591	35.6853	TRUE	FALSE	4257.36	3688.13	TRUE	FALSE		281.954	169.548	TRUE	FALSE	496.573	545.854	FALSE	TRUE
Crz1		81.8098	76.5382	TRUE	FALSE	2820.31	3449.93	FALSE	TRUE		25.8866	29.8849	FALSE	TRUE	820.89	2601.53	FALSE	TRUE		0	0	FALSE	FALSE	44.3127	525.049	FALSE	TRUE
Mbp1		512.686	448.089	TRUE	FALSE	5469.39	4643.41	TRUE	FALSE		0	0	FALSE	FALSE	3093.09	3116.76	FALSE	TRUE		289.107	269.015	TRUE	FALSE	1088.02	1074.45	TRUE	FALSE
Yap1		85.0643	45.1101	TRUE	FALSE	4291.43	3652.07	TRUE	FALSE		25.2279	25.8619	FALSE	TRUE	4392.45	3867.1	TRUE	FALSE		165.24	78.9133	TRUE	FALSE	854.675	752.085	TRUE	FALSE
Tos8		11.1946	0	TRUE	FALSE	3024.95	2785.71	TRUE	FALSE		29.4226	0	TRUE	FALSE	3398.3	3327.78	TRUE	FALSE		45.9363	0	TRUE	FALSE	717.357	654.747	TRUE	FALSE
Uga3		0	0	FALSE	FALSE	947.717	3620.86	FALSE	TRUE		18.8872	0	TRUE	FALSE	4647.79	3068.24	TRUE	FALSE		0	0	FALSE	FALSE	1442.58	1004.87	TRUE	FALSE
Rox1		0	0	FALSE	FALSE	3207.07	2819.06	TRUE	FALSE		132.07	58.9866	TRUE	FALSE	2844.42	2889.99	FALSE	TRUE		338.156	227.286	TRUE	FALSE	536.656	531.918	TRUE	FALSE
Gcr1		665.523	484.853	TRUE	FALSE	3275.6	2609	TRUE	FALSE		111.444	47.6006	TRUE	FALSE	4024.43	2701.72	TRUE	FALSE		73.0366	22.7335	TRUE	FALSE	906.155	632.908	TRUE	FALSE
Stb6		46.0179	0	TRUE	FALSE	2779.86	1620.67	TRUE	FALSE		18.9105	0	TRUE	FALSE	3965.23	2175.51	TRUE	FALSE		6.85169	18.0498	FALSE	TRUE	129.997	745.146	FALSE	TRUE
Sok2		0	43.1659	FALSE	TRUE	3383.26	3216.9	TRUE	FALSE		0	110.7	FALSE	TRUE	2971.63	2978.68	FALSE	TRUE		0	0	FALSE	FALSE	617.943	622.223	FALSE	TRUE
Msn4		25.8856	12.2889	TRUE	FALSE	3528.04	2807.16	TRUE	FALSE		41.9701	0	TRUE	FALSE	2179.67	2003.97	TRUE	FALSE		72.0063	40.4262	TRUE	FALSE	506.628	450.619	TRUE	FALSE
Gcn4		281.053	883.347	FALSE	TRUE	3886.88	3877.97	TRUE	FALSE		0	35.1601	FALSE	TRUE	6399.56	5793.86	TRUE	FALSE		0	0	FALSE	FALSE	297.184	827.476	FALSE	TRUE
Upc2		0	0	FALSE	FALSE	3019.63	2593.67	TRUE	FALSE		30.3518	0	TRUE	FALSE	3881.76	3205.9	TRUE	FALSE		0	0	FALSE	FALSE	949.6	865.02	TRUE	FALSE
Ino2		166.971	158.105	TRUE	FALSE	5487.84	4788.56	TRUE	FALSE		0	0	FALSE	FALSE	7468.64	5038.52	TRUE	FALSE		0	0	FALSE	FALSE	780.41	683.585	TRUE	FALSE
Swi6		269.121	401.699	FALSE	TRUE	5478.72	4844.31	TRUE	FALSE		80.9398	30.7641	TRUE	FALSE	2938.59	3018.86	FALSE	TRUE		196.607	228.982	FALSE	TRUE	907.118	905.786	TRUE	FALSE
Yap6		0	30.3291	FALSE	TRUE	2864.9	2475.03	TRUE	FALSE		59.8299	155.15	FALSE	TRUE	2822.23	2710.48	TRUE	FALSE		211.938	102.605	TRUE	FALSE	645.715	513.756	TRUE	FALSE
Hir2		11.7412	9.49836	TRUE	FALSE	3736.77	3861.37	FALSE	TRUE		15.2287	0	TRUE	FALSE	2903.98	3338.86	FALSE	TRUE		99.5716	64.8423	TRUE	FALSE	828.128	606.942	TRUE	FALSE
Ash1		22.1988	11.7791	TRUE	FALSE	2245.63	2146.42	TRUE	FALSE		11.1522	0	TRUE	FALSE	3127.49	2878.91	TRUE	FALSE		8.34709	0	TRUE	FALSE	497.248	486.643	TRUE	FALSE
Ino4		103.38	124.93	FALSE	TRUE	4134.01	3950.65	TRUE	FALSE		0	0	FALSE	FALSE	5043.86	4690.94	TRUE	FALSE		61.074	13.3039	TRUE	FALSE	652.894	624.526	TRUE	FALSE
Fzf1		0	0	FALSE	FALSE	2243.18	2218.55	TRUE	FALSE		0	0	FALSE	FALSE	2582.8	2660.46	FALSE	TRUE		0	0	FALSE	FALSE	739.942	746.436	FALSE	TRUE
Rlm1		36.2214	30.0504	TRUE	FALSE	3906.85	3027.88	TRUE	FALSE		46.4263	13.0426	TRUE	FALSE	2664.07	2515.86	TRUE	FALSE		88.5474	53.1029	TRUE	FALSE	570.58	625.842	FALSE	TRUE
Dig1		185.512	260.142	FALSE	TRUE	4879.79	4288.71	TRUE	FALSE		130.729	54.6929	TRUE	FALSE	2237.09	2433.58	FALSE	TRUE		67.9399	55.8115	TRUE	FALSE	704.361	652.822	TRUE	FALSE
Rgm1		67.6552	12.9381	TRUE	FALSE	1539.09	1851.58	FALSE	TRUE		192.82	134.93	TRUE	FALSE	1933.67	1774.97	TRUE	FALSE		786.752	513.163	TRUE	FALSE	660.803	482.13	TRUE	FALSE
Mal13		22.8023	10.2977	TRUE	FALSE	3092.67	3366.41	FALSE	TRUE		26.2408	18.1658	TRUE	FALSE	1916.59	2436.7	FALSE	TRUE		0	0	FALSE	FALSE	762.335	667.585	TRUE	FALSE
Pdr1		117.474	59.9099	TRUE	FALSE	1390.09	1439.91	FALSE	TRUE		190.647	136.289	TRUE	FALSE	1528.86	1405.07	TRUE	FALSE		902.463	663.045	TRUE	FALSE	686.374	646.165	TRUE	FALSE
Nrg1		0	29.9676	FALSE	TRUE	2710.23	2318.23	TRUE	FALSE		63.5733	82.6681	FALSE	TRUE	1975.79	2087.14	FALSE	TRUE		0	0	FALSE	FALSE	508.952	488.011	TRUE	FALSE
Aft1		0	0	FALSE	FALSE	3956.93	3019.92	TRUE	FALSE		0	0	FALSE	FALSE	2948.16	3877.33	FALSE	TRUE		0	0	FALSE	FALSE	775.571	797.363	FALSE	TRUE
Rme1		0	0	FALSE	FALSE	2618.71	2447.81	TRUE	FALSE		55.8424	37.3911	TRUE	FALSE	2141.09	2209.84	FALSE	TRUE		324.813	201.673	TRUE	FALSE	494.537	697.012	FALSE	TRUE
Fkh1		233.065	246.038	FALSE	TRUE	5037.55	4293.62	TRUE	FALSE		0	0	FALSE	FALSE	3648.37	3367.6	TRUE	FALSE		73.0258	248.115	FALSE	TRUE	864.693	900.435	FALSE	TRUE
Aca1		0	0	FALSE	FALSE	0	3066.99	FALSE	TRUE		0	0	FALSE	FALSE	0	2001.3	FALSE	TRUE		0	0	FALSE	FALSE	0	654.483	FALSE	TRUE
Rpi1		0	0	FALSE	FALSE	676.356	3755.79	FALSE	TRUE		0	0	FALSE	FALSE	715.387	2698.26	FALSE	TRUE		0	0	FALSE	FALSE	102.429	918.944	FALSE	TRUE
Rsf2		0	0	FALSE	FALSE	9899.06	2811.93	TRUE	FALSE		41.0663	0	TRUE	FALSE	7335.59	2610.94	TRUE	FALSE		0	0	FALSE	FALSE	333.858	752.333	FALSE	TRUE
Aft2		7.93484	0	TRUE	FALSE	1578.62	3607.27	FALSE	TRUE		12.7278	0	TRUE	FALSE	1453.1	2924.63	FALSE	TRUE		0	0	FALSE	FALSE	822.975	784.173	TRUE	FALSE
Aro80		29.5161	0	TRUE	FALSE	2531.15	2649.83	FALSE	TRUE		0	0	FALSE	FALSE	2564.47	2313.33	TRUE	FALSE		8.42709	0	TRUE	FALSE	1078.6	814.388	TRUE	FALSE
Snt2		54.6153	30.5971	TRUE	FALSE	2150.95	2562.87	FALSE	TRUE		46.8491	28.3196	TRUE	FALSE	2637.44	3657.72	FALSE	TRUE		9.53162	15.9511	FALSE	TRUE	221.024	395.213	FALSE	TRUE
Mga1		0	0	FALSE	FALSE	2051.9	2985.76	FALSE	TRUE		29.2281	0	TRUE	FALSE	3999.7	3645.18	TRUE	FALSE		0	0	FALSE	FALSE	1114.4	995.701	TRUE	FALSE
Reb1		10.6386	147.078	FALSE	TRUE	4271.45	3488.27	TRUE	FALSE		9.53499	11.032	FALSE	TRUE	4513.6	2939.41	TRUE	FALSE		85.2736	72.8729	TRUE	FALSE	1086.5	1166.6	FALSE	TRUE
Arr1		35.6762	9.95868	TRUE	FALSE	2126.84	1671.5	TRUE	FALSE		0	0	FALSE	FALSE	2343.06	2243.79	TRUE	FALSE		8.31597	0	TRUE	FALSE	699.773	695.963	TRUE	FALSE
Ixr1		13.9796	20.6485	FALSE	TRUE	4662.35	3649.04	TRUE	FALSE		9.4331	17.2604	FALSE	TRUE	2897.73	2903.35	FALSE	TRUE		0	0	FALSE	FALSE	729.597	630.082	TRUE	FALSE
Sko1		0	0	FALSE	FALSE	2279.18	2104.37	TRUE	FALSE		0	33.7778	FALSE	TRUE	2375.17	1672.24	TRUE	FALSE		28.3606	0	TRUE	FALSE	550.401	522.77	TRUE	FALSE
Oaf3		0	0	FALSE	FALSE	5799.86	3018.11	TRUE	FALSE		5.40965	0	TRUE	FALSE	4548.83	2864.35	TRUE	FALSE		0	0	FALSE	FALSE	723.974	709.425	TRUE	FALSE
Met31		100.454	88.3975	TRUE	FALSE	3306.79	2591.38	TRUE	FALSE		42.2412	30.268	TRUE	FALSE	3776.2	3483.61	TRUE	FALSE		248.385	146.711	TRUE	FALSE	696.191	890.182	FALSE	TRUE
Hap5		61.0747	0	TRUE	FALSE	16080.2	2312.88	TRUE	FALSE		7.6422	0	TRUE	FALSE	7545.91	3428.87	TRUE	FALSE		8.27129	0	TRUE	FALSE	557.518	819.527	FALSE	TRUE
Yhp1		34.7279	0	TRUE	FALSE	5365.42	4205.26	TRUE	FALSE		0	36.295	FALSE	TRUE	3602.01	4234.81	FALSE	TRUE		0	0	FALSE	FALSE	907.496	891.697	TRUE	FALSE
Sfp1		0	0	FALSE	FALSE	2845.15	2810.73	TRUE	FALSE		99.9267	75.2913	TRUE	FALSE	2757.19	2311.4	TRUE	FALSE		507.582	358.459	TRUE	FALSE	667.679	689.786	FALSE	TRUE
Rfx1		0	0	FALSE	FALSE	1848.58	2855.43	FALSE	TRUE		38.229	7.60812	TRUE	FALSE	3152.91	2474.08	TRUE	FALSE		13.0465	0	TRUE	FALSE	895.85	701.674	TRUE	FALSE
Yer130c		0	0	FALSE	FALSE	4747.86	3658.15	TRUE	FALSE		0	0	FALSE	FALSE	3652.72	2826.95	TRUE	FALSE		7.88521	0	TRUE	FALSE	487.36	779.182	FALSE	TRUE
Arg81		349.747	101.259	TRUE	FALSE	10807.3	2980.05	TRUE	FALSE		86.0965	0	TRUE	FALSE	8056.51	2899.16	TRUE	FALSE		0	0	FALSE	FALSE	445.662	556.243	FALSE	TRUE
Mcm1		44.1763	70.9397	FALSE	TRUE	3438.59	3768.63	FALSE	TRUE		9.02499	8.90766	TRUE	FALSE	3701.22	3791.24	FALSE	TRUE		59.3427	34.7767	TRUE	FALSE	946.411	936.086	TRUE	FALSE
Fkh2		28.2631	104.953	FALSE	TRUE	5305.67	4535.3	TRUE	FALSE		16.3436	0	TRUE	FALSE	3504.42	3338.02	TRUE	FALSE		82.9079	53.7562	TRUE	FALSE	684.38	853.228	FALSE	TRUE
Bas1		716.291	325.986	TRUE	FALSE	9316.24	3311.17	TRUE	FALSE		299.735	84.8917	TRUE	FALSE	12459.2	4002.94	TRUE	FALSE		14.4431	0	TRUE	FALSE	862.841	789.638	TRUE	FALSE
Opi1		143.782	18.7465	TRUE	FALSE	9703.06	3333.05	TRUE	FALSE		195.218	47.3732	TRUE	FALSE	35528.3	5149.03	TRUE	FALSE		13.7438	18.2082	FALSE	TRUE	5705.8	761.979	TRUE	FALSE
Tbs1		0	0	FALSE	FALSE	4642.63	2780.39	TRUE	FALSE		0	0	FALSE	FALSE	1901.82	2458.93	FALSE	TRUE		0	16.7527	FALSE	TRUE	646.034	753.224	FALSE	TRUE
Msn2		0	0	FALSE	FALSE	3782.14	3492.92	TRUE	FALSE		0	0	FALSE	FALSE	4030.36	3505.26	TRUE	FALSE		0	0	FALSE	FALSE	718.505	604.701	TRUE	FALSE
Cst6		21.0846	0	TRUE	FALSE	1147.38	2455.51	FALSE	TRUE		15.7271	0	TRUE	FALSE	2658.53	2701.82	FALSE	TRUE		0	0	FALSE	FALSE	658.662	1045.88	FALSE	TRUE
Mig1		0	19.2013	FALSE	TRUE	3241.22	2384.31	TRUE	FALSE		0	70.7666	FALSE	TRUE	3853.14	2295.09	TRUE	FALSE		43.0285	0	TRUE	FALSE	664.095	837.651	FALSE	TRUE
Azf1		0	8.27294	FALSE	TRUE	4076.16	3436.22	TRUE	FALSE		19.8492	0	TRUE	FALSE	3741.52	3142.07	TRUE	FALSE		85.6864	30.7416	TRUE	FALSE	567.441	534.503	TRUE	FALSE
Yjl206c		0	18.5713	FALSE	TRUE	2907.86	2417.08	TRUE	FALSE		0	9.28564	FALSE	TRUE	2309.53	2409.01	FALSE	TRUE		0	0	FALSE	FALSE	1032.04	813.325	TRUE	FALSE
Phd1		20.8808	33.5523	FALSE	TRUE	2966.07	2644.46	TRUE	FALSE		125.343	109.88	TRUE	FALSE	2418.08	2462.43	FALSE	TRUE		76.7571	48.0461	TRUE	FALSE	537.772	470.838	TRUE	FALSE
Ydr049w		0	9.71892	FALSE	TRUE	3988.35	3522.62	TRUE	FALSE		0	0	FALSE	FALSE	4572.28	3237.25	TRUE	FALSE		0	0	FALSE	FALSE	973.801	860.882	TRUE	FALSE
Oaf1		0	0	FALSE	FALSE	3981.81	3204.24	TRUE	FALSE		0	0	FALSE	FALSE	3979.96	3912.53	TRUE	FALSE		0	0	FALSE	FALSE	537.487	620.09	FALSE	TRUE
Skn7		111.871	9.1397	TRUE	FALSE	4087.7	3562.61	TRUE	FALSE		8.93154	0	TRUE	FALSE	4064.49	3416.18	TRUE	FALSE		58.2028	44.5219	TRUE	FALSE	490.722	532.759	FALSE	TRUE
Otu1		0	0	FALSE	FALSE	5083.5	2326.32	TRUE	FALSE		6.17587	0	TRUE	FALSE	3786.87	2450.77	TRUE	FALSE		0	0	FALSE	FALSE	1891.63	544.612	TRUE	FALSE
Swi5		9.87291	0	TRUE	FALSE	3149.17	2709.42	TRUE	FALSE		17.5198	0	TRUE	FALSE	3377.07	2781.11	TRUE	FALSE		34.2742	16.5391	TRUE	FALSE	650.242	625.083	TRUE	FALSE
Ume1		19.8588	11.564	TRUE	FALSE	1514.09	2134.65	FALSE	TRUE		0	0	FALSE	FALSE	4215.88	2486.19	TRUE	FALSE		9.07371	0	TRUE	FALSE	637.321	647.959	FALSE	TRUE
Stb1		0	8.85851	FALSE	TRUE	3214.05	2889.61	TRUE	FALSE		0	0	FALSE	FALSE	2205.51	2014.41	TRUE	FALSE		7.20674	0	TRUE	FALSE	837.853	851.687	FALSE	TRUE
Ace2		0	0	FALSE	FALSE	6312.39	5022.81	TRUE	FALSE		25.7735	19.8079	TRUE	FALSE	4058.31	3562.38	TRUE	FALSE		42.6879	31.7542	TRUE	FALSE	686.316	680.17	TRUE	FALSE
Yap5		168.828	73.9248	TRUE	FALSE	1816.52	1941.67	FALSE	TRUE		301.912	211.707	TRUE	FALSE	1279.08	1368.96	FALSE	TRUE		1267.18	909.685	TRUE	FALSE	873.366	658.434	TRUE	FALSE
Rap1		191.395	41.0526	TRUE	FALSE	2265.18	2205.96	TRUE	FALSE		296.654	231.886	TRUE	FALSE	2344.36	2125.34	TRUE	FALSE		1565.18	1176.3	TRUE	FALSE	783.236	727.74	TRUE	FALSE
Rtg1		0	9.95518	FALSE	TRUE	5410.41	3131.72	TRUE	FALSE		16.8233	0	TRUE	FALSE	4623.91	3766.57	TRUE	FALSE		0	0	FALSE	FALSE	718.898	919.038	FALSE	TRUE
Abf1		24.2927	426.587	FALSE	TRUE	4035.7	3697.92	TRUE	FALSE		0	39.7724	FALSE	TRUE	4044.94	3414.73	TRUE	FALSE		129.215	187.016	FALSE	TRUE	1021.65	1087.11	FALSE	TRUE
Stb2		0	0	FALSE	FALSE	3435.37	2836.45	TRUE	FALSE		0	0	FALSE	FALSE	3187.98	3130.93	TRUE	FALSE		0	0	FALSE	FALSE	350.493	592.598	FALSE	TRUE
Yap7		0	0	FALSE	FALSE	35.1452	2775.58	FALSE	TRUE		0	0	FALSE	FALSE	68.6457	2363.05	FALSE	TRUE		24.8822	0	TRUE	FALSE	122.681	623.549	FALSE	TRUE
Smp1		69.5257	56.7737	TRUE	FALSE	1969.27	1931.27	TRUE	FALSE		164.714	136.386	TRUE	FALSE	2289.84	2097.79	TRUE	FALSE		627.155	476.193	TRUE	FALSE	567.581	562.272	TRUE	FALSE
Cbf1		482.375	282.158	TRUE	FALSE	8584.46	6988.06	TRUE	FALSE		24.4791	19.0865	TRUE	FALSE	5539.93	5162.47	TRUE	FALSE		8.49075	7.03495	TRUE	FALSE	794.317	935.593	FALSE	TRUE
Ypr196w		108.474	25.1459	TRUE	FALSE	50082.7	3112.95	TRUE	FALSE		14.709	28.0379	FALSE	TRUE	10859.2	2643.43	TRUE	FALSE		0	0	FALSE	FALSE	267.967	478.401	FALSE	TRUE
Hms2		0	0	FALSE	FALSE	5632.02	3196.24	TRUE	FALSE		0	0	FALSE	FALSE	4753.22	3218.89	TRUE	FALSE		0	0	FALSE	FALSE	456.418	745.957	FALSE	TRUE
Gal80		267.291	0	TRUE	FALSE	17948.3	2549.83	TRUE	FALSE		153.544	0	TRUE	FALSE	19517.4	3684.96	TRUE	FALSE		0	0	FALSE	FALSE	187.391	709.45	FALSE	TRUE
Pho4		0	0	FALSE	FALSE	4069.68	3048.04	TRUE	FALSE		0	0	FALSE	FALSE	4117.97	3273.2	TRUE	FALSE		0	0	FALSE	FALSE	519.271	767.856	FALSE	TRUE
Eds1		104.717	0	TRUE	FALSE	5453.59	2925.01	TRUE	FALSE		0	0	FALSE	FALSE	3769.56	3262.67	TRUE	FALSE		7.86698	0	TRUE	FALSE	475.236	562.651	FALSE	TRUE
Cad1		29.4991	18.2542	TRUE	FALSE	4069.11	3805.26	TRUE	FALSE		38.6598	0	TRUE	FALSE	5070.8	2856.47	TRUE	FALSE		0	0	FALSE	FALSE	103.326	560.067	FALSE	TRUE
Hac1		0	8.05466	FALSE	TRUE	1844.75	2592.62	FALSE	TRUE		0	0	FALSE	FALSE	2707.22	3200.84	FALSE	TRUE		0	0	FALSE	FALSE	213.404	692.037	FALSE	TRUE
Stp1		0	0	FALSE	FALSE	2369.84	2597.61	FALSE	TRUE		8.52332	33.4051	FALSE	TRUE	2739.43	2958.87	FALSE	TRUE		0	0	FALSE	FALSE	562.97	638.557	FALSE	TRUE
Gal4		37.9454	103.299	FALSE	TRUE	1281.18	3908.31	FALSE	TRUE		41.2372	0	TRUE	FALSE	2148.98	2896.01	FALSE	TRUE		0	0	FALSE	FALSE	559.754	579.674	FALSE	TRUE
Rco1		0	0	FALSE	FALSE	687.59	5354.13	FALSE	TRUE		0	0	FALSE	FALSE	165.121	3417.83	FALSE	TRUE		0	0	FALSE	FALSE	704.092	751.532	FALSE	TRUE
Rtg3		0	0	FALSE	FALSE	0	3532.93	FALSE	TRUE		5.0541	0	TRUE	FALSE	254.945	3034.94	FALSE	TRUE		0	0	FALSE	FALSE	85.6125	1065.46	FALSE	TRUE
Met32		160.969	212.426	FALSE	TRUE	4422.31	3518.23	TRUE	FALSE		0	0	FALSE	FALSE	4165.04	4025.4	TRUE	FALSE		0	0	FALSE	FALSE	356.96	769.376	FALSE	TRUE
Smk1		0	0	FALSE	FALSE	4866.75	3692.46	TRUE	FALSE		50.5431	0	TRUE	FALSE	2522.22	2767.61	FALSE	TRUE		0	0	FALSE	FALSE	405.696	1005.72	FALSE	TRUE
Sip4		0	19.1288	FALSE	TRUE	0	3213.01	FALSE	TRUE		0	0	FALSE	FALSE	0	2911.01	FALSE	TRUE		0	0	FALSE	FALSE	4.59706	913.836	FALSE	TRUE
Sum1		382.053	312.302	TRUE	FALSE	2354.98	3850.44	FALSE	TRUE		31.3538	0	TRUE	FALSE	5129.83	3801.03	TRUE	FALSE		105.586	46.6011	TRUE	FALSE	984.57	830.779	TRUE	FALSE
Ydr266c		0	0	FALSE	FALSE	681.279	2847.91	FALSE	TRUE		36.9351	0	TRUE	FALSE	10988	3929.21	TRUE	FALSE		0	0	FALSE	FALSE	178.531	796.742	FALSE	TRUE
Sip3		63.2396	0	TRUE	FALSE	2802.51	2262.2	TRUE	FALSE		92.7708	0	TRUE	FALSE	17281.2	2087.24	TRUE	FALSE		6.25631	0	TRUE	FALSE	1425.85	730.023	TRUE	FALSE
Mig3		26.6286	59.9695	FALSE	TRUE	2570.32	2168.98	TRUE	FALSE		80.1162	208.267	FALSE	TRUE	1466.15	2969.59	FALSE	TRUE		7.98449	16.3783	FALSE	TRUE	46.221	780.183	FALSE	TRUE
Mds3		0	0	FALSE	FALSE	685.879	2280.75	FALSE	TRUE		0	0	FALSE	FALSE	143.183	3814.24	FALSE	TRUE		0	0	FALSE	FALSE	1.53096	464.633	FALSE	TRUE
Bye1		22.3541	10.8697	TRUE	FALSE	3032.5	2436.02	TRUE	FALSE		17.8538	0	TRUE	FALSE	2441.6	2365.86	TRUE	FALSE		6.25639	55.4407	FALSE	TRUE	1047.9	734.408	TRUE	FALSE
Ppr1		0	0	FALSE	FALSE	0	3548.68	FALSE	TRUE		0	0	FALSE	FALSE	0	3570.05	FALSE	TRUE		0	0	FALSE	FALSE	7.49107	762.15	FALSE	TRUE
Wtm2		6.94922	0	TRUE	FALSE	3597.52	2042.08	TRUE	FALSE		6.94922	0	TRUE	FALSE	3681.52	1816.32	TRUE	FALSE		0	0	FALSE	FALSE	6.03604	679.118	FALSE	TRUE
