# Supplementary material for: Transcription factor regulatory modules provide the molecular mechanisms for functional redundancy observed among transcription factors in yeast
Source: BMC Bioinformatics. 2019 Dec 27;20(Suppl 23):630. doi: 10.1186/s12859-019-3212-8 (PMC6933673; doi:10.1186/s12859-019-3212-8)
Supplement: Supplementary file 4 — Additional file 4 Protein interaction prevalence test results. The results of protein interaction prevalence enrichment tests for the module-inferred functional targets and the original TF binding data. [file 12859_2019_3212_MOESM4_ESM.xlsx]

## Sheet: Protein_Cooperation_OriginalHar
TF	Functional Binding Targets	Total Number of Genes	Number of Genes in the Protein Complex	Number of Extracted Binding Targets	Number of Core Genes	p value	OriginalHarbison	Total Number of Genes	Number of Genes in the Protein Complex	Number of Extracted Binding Targets	Number of Core Genes	p value
Yap5		6253	1354	174	84	2.87624e-15		6253	1886	291	119	4.36676e-05
Abf1		6253	4809	392	355	4.01607e-13		6253	5676	778	721	0.0267518
Pdr1		6253	2038	212	115	3.12372e-11		6253	2515	307	153	0.000295669
Gat1		6253	3643	180	142	2.57617e-09		6253	5038	354	295	0.0979976
Gts1		6253	1719	123	63	1.56851e-08		6253	3081	346	171	0.499125
Gat3		6253	1776	178	84	5.35061e-08		6253	2543	288	132	0.0392659
Rgm1		6253	1695	194	87	5.45089e-08		6253	2275	325	128	0.136695
Yap1		6253	3608	289	206	7.30155e-07		6253	3791	380	261	0.000477907
Pho2		6253	2071	163	83	1.4979e-06		6253	2986	375	209	0.00085357
Fkh2		6253	3561	291	203	2.90281e-06		6253	3731	402	266	0.00329615
Cbf1		6253	2731	176	106	5.56505e-06		6253	4552	301	239	0.00423887
Rap1		6253	3368	460	293	5.96235e-06		6253	4828	631	469	0.968194
Yml081w		6253	2341	85	52	6.75819e-06		6253	2483	185	73	0.55637
Yap6		6253	2919	184	115	8.71428e-06		6253	3216	297	163	0.123023
Reb1		6253	3598	197	142	1.27881e-05		6253	4507	454	361	0.00010307
Mcm1		6253	2492	240	127	2.03988e-05		6253	2820	322	172	0.00128694
Sfp1		6253	3586	238	167	2.25734e-05		6253	3963	355	251	0.001679
Rox1		6253	3505	266	181	2.94008e-05		6253	3853	409	270	0.0323045
Yer130c		6253	504	66	16	4.8264e-05		6253	3258	470	247	0.43858
Cin5		6253	3195	287	179	5.4155e-05		6253	3452	413	247	0.0287647
Rsf2		6253	77	7	3	6.06586e-05		6253	2308	257	97	0.412334
Leu3		6253	86	18	4	8.81102e-05		6253	3888	188	124	0.156537
Hms1		6253	933	57	20	0.000120816		6253	3529	206	125	0.119258
Hir1		6253	2415	168	88	0.000168543		6253	3724	291	182	0.158094
Cup9		6253	2158	135	67	0.000182579		6253	2508	246	102	0.352233
Skn7		6253	3681	303	207	0.000324433		6253	3935	412	287	0.00182206
Ino4		6253	3445	421	265	0.000443704		6253	3667	571	366	0.00300026
Mac1		6253	1440	83	33	0.000445146		6253	4196	405	273	0.470355
Rlm1		6253	2893	196	114	0.00045374		6253	3222	320	164	0.563472
Met31		6253	2111	139	66	0.000489661		6253	2627	250	125	0.00565083
Hap4		6253	1581	133	51	0.000535435		6253	2482	247	109	0.0831186
Azf1		6253	4105	180	138	0.000777807		6253	4264	278	194	0.304309
Mth1		6253	3226	173	110	0.000834589		6253	4053	445	300	0.126915
Mbp1		6253	2621	290	148	0.00083693		6253	3153	400	222	0.020245
Swi4		6253	2897	310	171	0.000857638		6253	3884	401	260	0.133507
Gcr2		6253	2189	152	72	0.000990736		6253	2760	275	142	0.00637169
Ybl054w		6253	33	10	2	0.00118379		6253	2829	273	148	0.00146402
Aro80		6253	1457	93	35	0.00124725		6253	2543	239	105	0.163377
Eds1		6253	287	51	8	0.0020312		6253	2685	365	156	0.552368
Gln3		6253	1081	86	26	0.00209361		6253	2264	261	108	0.0444652
Tos8		6253	3963	422	295	0.00209807		6253	4447	675	489	0.224201
Hir2		6253	2260	118	58	0.00234874		6253	2519	208	101	0.00851201
Dal81		6253	1191	129	38	0.00259974		6253	1822	257	79	0.30385
Rme1		6253	2609	157	83	0.00283399		6253	2954	234	124	0.0419984
Pip2		6253	2127	67	34	0.00333502		6253	3692	337	213	0.0611951
Smp1		6253	2156	245	105	0.00336004		6253	2540	337	142	0.298826
Ino2		6253	1561	115	42	0.00359887		6253	3521	257	145	0.511952
Fkh1		6253	3381	352	215	0.00375718		6253	3844	541	350	0.0583402
Opi1		6253	90	7	2	0.00410499		6253	595	91	9	0.503728
Sfl1		6253	1132	82	25	0.00422313		6253	4543	379	281	0.272039
Swi6		6253	2771	301	156	0.00437401		6253	3069	397	212	0.0420443
Adr1		6253	1318	79	27	0.0045999		6253	4583	433	324	0.245874
Spt10		6253	1255	28	12	0.00501371		6253	3338	182	97	0.540011
Msn2		6253	1289	136	41	0.00507003		6253	2054	294	102	0.26417
Upc2		6253	1011	102	27	0.00511759		6253	3506	331	185	0.550092
Rfx1		6253	196	52	6	0.00538445		6253	3617	311	180	0.519683
Rtg1		6253	559	75	14	0.00593794		6253	4051	332	220	0.302463
Stb6		6253	555	5	3	0.00606853		6253	3180	197	95	0.794849
Sut1		6253	2180	208	90	0.00652053		6253	2701	379	157	0.779494
Stp1		6253	1113	86	24	0.0131192		6253	2406	219	91	0.188754
Gcr1		6253	2276	89	43	0.0134656		6253	2845	207	89	0.789768
Dal80		6253	750	13	5	0.0138026		6253	2790	206	95	0.355511
Yhp1		6253	1721	97	37	0.0142133		6253	3685	316	185	0.581334
Msn1		6253	2248	50	26	0.0142926		6253	2953	170	82	0.424348
Mss11		6253	870	116	25	0.0153589		6253	2483	358	155	0.0852922
Usv1		6253	522	7	3	0.015688		6253	2758	285	137	0.0939223
Xbp1		6253	1049	142	34	0.0169051		6253	4344	667	470	0.293868
Tye7		6253	1134	100	27	0.0175986		6253	2677	213	96	0.271149
Ixr1		6253	3438	175	110	0.0198021		6253	3645	322	180	0.829424
Fzf1		6253	1715	158	55	0.0237041		6253	2923	315	165	0.0229014
Mig1		6253	1013	84	21	0.024353		6253	2488	261	110	0.232138
Hms2		6253	824	103	21	0.0257305		6253	2681	342	149	0.416078
Yrr1		6253	183	9	2	0.0267845		6253	3672	378	220	0.60618
Ygr067c		6253	130	13	2	0.0288001		6253	3674	397	242	0.192877
Mal13		6253	974	94	22	0.0292419		6253	1676	184	59	0.0622775
Ace2		6253	2165	204	83	0.0390115		6253	2943	308	163	0.0201013
Urc2		6253	389	41	6	0.0394828		6253	2589	149	66	0.25994
Dig1		6253	1479	105	33	0.0409693		6253	2584	215	100	0.0671345
Hsf1		6253	1548	46	17	0.0439135		6253	3348	315	181	0.0846914
Dot6		6253	1330	57	18	0.0447211		6253	4277	221	151	0.542146
Met28		6253	242	35	4	0.0447705		6253	2741	328	160	0.0364454
Pdr3		6253	179	13	2	0.0516753		6253	4602	302	226	0.335264
Msn4		6253	2600	239	112	0.0528596		6253	3635	358	191	0.973637
Hir3		6253	3238	134	79	0.0553301		6253	3668	279	163	0.558658
Aft1		6253	1068	132	30	0.0557374		6253	2324	254	103	0.141683
Arr1		6253	975	84	19	0.0558963		6253	2298	185	72	0.291841
Dal82		6253	1612	120	39	0.0579355		6253	3654	368	220	0.314314
Stb1		6253	1589	154	48	0.0606635		6253	2416	245	95	0.506768
Spt2		6253	1159	63	17	0.0627039		6253	3694	224	131	0.601308
Bas1		6253	289	33	4	0.0638141		6253	2084	238	89	0.0997935
Yjl206c		6253	975	70	16	0.0693278		6253	2479	284	105	0.842486
Rpn4		6253	2668	69	36	0.0696677		6253	3987	424	265	0.730558
Rgt1		6253	1772	31	13	0.0723596		6253	2665	213	100	0.109727
Tec1		6253	2141	144	58	0.0738915		6253	2291	241	81	0.856368
Ybr239c		6253	168	17	2	0.0749686		6253	2993	309	147	0.564779
Rph1		6253	136	21	2	0.0753476		6253	2549	145	63	0.279924
Sok2		6253	1951	173	63	0.0793573		6253	2597	306	136	0.158498
Ume6		6253	2168	211	83	0.0854425		6253	3747	476	290	0.339899
Nrg1		6253	1988	212	77	0.087104		6253	2496	298	120	0.472073
Cad1		6253	221	48	4	0.0883671		6253	1333	205	49	0.201319
Pho4		6253	1158	142	33	0.0901426		6253	2909	349	161	0.580964
Cst6		6253	290	54	5	0.103711		6253	1824	259	82	0.202293
Mga1		6253	2028	107	41	0.114485		6253	3272	400	226	0.0467413
Mal33		6253	437	64	7	0.157251		6253	4882	334	255	0.803806
Phd1		6253	2494	229	99	0.162283		6253	2796	341	154	0.453688
Rdr1		6253	179	26	2	0.169767		6253	4279	412	281	0.564822
Mot3		6253	1273	50	13	0.203219		6253	2405	200	67	0.939207
Sko1		6253	788	89	14	0.225687		6253	1955	241	77	0.432085
Ydr049w		6253	1435	135	35	0.23073		6253	3251	448	226	0.766831
Swi5		6253	1426	224	56	0.23488		6253	2121	336	117	0.380273
Snt2		6253	1533	48	14	0.273724		6253	2043	164	46	0.915074
Met32		6253	2800	110	52	0.331266		6253	3560	308	180	0.312957
Hal9		6253	2853	107	51	0.370262		6253	3253	214	96	0.986226
Put3		6253	2036	51	18	0.388235		6253	3511	281	167	0.141576
Oaf1		6253	4264	171	116	0.576702		6253	4621	359	252	0.954793
Stp4		6253	1420	88	19	0.640679		6253	1959	193	63	0.371093
Sum1		6253	755	83	9	0.685807		6253	2853	261	107	0.945308
Rim101		6253	3329	203	105	0.695689		6253	3929	395	228	0.986521
Stb2		6253	4081	123	78	0.704488		6253	4600	369	270	0.597027
Hac1		6253	805	22	2	0.795524		6253	2671	187	74	0.830711
Ash1		6253	4297	172	111	0.899363		6253	4384	244	153	0.995388
Ume1		6253	2031	52	13	0.906637		6253	3306	285	143	0.839829
Mig3		6253	0	23	0	1		6253	2227	106	23	0.999396
Met18		6253	0	8	0	1		6253	3097	167	67	0.994634
Cha4		6253	0	6	0	1		6253	3470	286	142	0.981752
Yer184c		6253	0	6	0	1		6253	2265	160	48	0.960765
Yox1		6253	0	2	0	1		6253	3404	250	123	0.960749
Kss1		6253	0	19	0	1		6253	1648	239	53	0.943885
Rco1		6253	0	6	0	1		6253	3503	191	97	0.939622
Aca1		6253	0	1	0	1		6253	1670	138	31	0.893517
Ypr196w		6253	0	4	0	1		6253	3434	215	110	0.883967
Thi2		6253	0	6	0	1		6253	2625	192	74	0.854342
Rtg3		6253	0	4	0	1		6253	3437	276	144	0.845019
Aft2		6253	0	13	0	1		6253	2597	308	120	0.840949
Ypr022c		6253	0	5	0	1		6253	4722	505	373	0.830585
Yap3		6253	0	22	0	1		6253	3331	269	138	0.765687
Stb5		6253	0	7	0	1		6253	3569	270	149	0.759916
Stp2		6253	0	26	0	1		6253	1798	217	59	0.721786
War1		6253	0	2	0	1		6253	4349	385	264	0.689009
Ecm22		6253	0	11	0	1		6253	2251	179	63	0.617794
Hog1		6253	0	2	0	1		6253	1689	140	37	0.594759
Mig2		6253	0	3	0	1		6253	3271	310	161	0.577225
Spt23		6253	0	1	0	1		6253	3305	229	121	0.529336
Wtm1		6253	0	6	0	1		6253	1242	135	27	0.518943
Ykl222c		6253	0	8	0	1		6253	3910	440	276	0.486468
Arg80		6253	0	12	0	1		6253	3930	261	166	0.426109
Crz1		6253	0	4	0	1		6253	1021	103	18	0.416266
Mbf1		6253	0	3	0	1		6253	1656	173	48	0.379824
Otu1		6253	0	13	0	1		6253	2344	288	111	0.374193
Ndt80		6253	0	4	0	1		6253	3790	321	199	0.323137
Smk1		6253	0	7	0	1		6253	4459	308	224	0.310962
Jhd1		6253	0	6	0	1		6253	3513	380	219	0.296931
Rpi1		6253	0	2	0	1		6253	3612	373	221	0.293586
Dat1		6253	0	7	0	1		6253	1724	192	57	0.276898
Yfl052w		6253	0	6	0	1		6253	4332	407	288	0.270544
Gal80		6253	0	9	0	1		6253	2849	299	142	0.265029
Ynr063w		6253	0	5	0	1		6253	4286	431	302	0.257783
Oaf3		6253	0	14	0	1		6253	3861	472	299	0.244038
Hap5		6253	0	1	0	1		6253	2969	185	93	0.242935
Gal4		6253	0	19	0	1		6253	1640	170	49	0.242397
Gcn4		6253	0	32	0	1		6253	3544	304	180	0.196555
Tbs1		6253	0	18	0	1		6253	3505	172	103	0.171516
Ydr026c		6253	0	2	0	1		6253	2722	281	131	0.157015
Arg81		6253	0	18	0	1		6253	1132	183	39	0.147914
Stb4		6253	0	8	0	1		6253	2885	340	167	0.140667
Yap7		6253	0	12	0	1		6253	1946	215	75	0.128095
Snf1		6253	0	6	0	1		6253	2506	193	86	0.112301
Zap1		6253	0	3	0	1		6253	1983	205	75	0.074999
Haa1		6253	0	3	0	1		6253	662	103	16	0.074194
Ylr278c		6253	0	19	0	1		6253	3446	460	269	0.0718192
Mds3		6253	0	2	0	1		6253	2378	260	111	0.0653726
Sip3		6253	0	6	0	1		6253	3646	222	141	0.06201
Sip4		6253	0	1	0	1		6253	4318	372	271	0.0564646
Ydr266c		6253	0	5	0	1		6253	2482	314	139	0.0509773
Gzf3		6253	0	20	0	1		6253	2865	290	148	0.038936
Ime1		6253	0	2	0	1		6253	1279	109	31	0.0279813
Wtm2		6253	0	3	0	1		6253	1823	147	54	0.027093
Gal3		6253	0	2	0	1		6253	2589	288	136	0.0236623
Ppr1		6253	0	3	0	1		6253	4409	330	250	0.0172397
Uga3		6253	0	4	0	1		6253	2464	230	109	0.00737
Mot2		6253	0	16	0	1		6253	3663	496	318	0.00501609
Bye1		6253	0	3	0	1		6253	2282	239	115	0.000115991
