# Supplementary material for: Transcription factor regulatory modules provide the molecular mechanisms for functional redundancy observed among transcription factors in yeast
Source: BMC Bioinformatics. 2019 Dec 27;20(Suppl 23):630. doi: 10.1186/s12859-019-3212-8 (PMC6933673; doi:10.1186/s12859-019-3212-8)
Supplement: Supplementary file 5 — Additional file 5 Expression coherence test summary. In this file, the results of the expression coherence tests for the module-inferred functional targets and the original TF binding dataset in 40 different expression conditions are summarized. [file 12859_2019_3212_MOESM5_ESM.xlsx]

## Sheet: expression_summary
Expression Condition	L1: correlation lists of the module-inferred functional binding target genes	L2: correlation lists of the original Harbison binding target genes	# of TFs with HA: L1 > L2	# of TFs with HA: L1 < L2
1 - ExpressDB cho-cell cycle			106	0
2 - ExpressDB chu-sporulation			32	60
3 - ExpressDB Environmental respons-Acid			22	80
4 - ExpressDB Environmental respons-Alkali			34	49
5 - ExpressDB Environmental respons-Heat			7	97
6 - ExpressDB Environmental respons-NaCl			94	2
7 - ExpressDB Environmental respons-Peroxide			94	10
8 - ExpressDB Environmental respons-Sorbitol			97	0
9 - Eisen - cold			40	0
10 - ExpressDB Gasch environmental respons- diaux shift			106	5
11 - Eisen - dtt			38	2
12 - Eisen - heat			41	0
13 - jelinsky - DNA Damage			60	25
14 - ExpressDB Gasch environmental respons- 37-25 shock			70	1
15 - ExpressDB Gasch environmental respons- Amino Acid starv			0	0
16 - ExpressDB Gasch environmental respons- diamide			93	5
17 - ExpressDB Gasch environmental respons- dtt1			91	16
18 - ExpressDB Gasch environmental respons- dtt2			103	3
19 - ExpressDB Gasch environmental respons- heat shock 1			47	49
20 - ExpressDB Gasch environmental respons- hs 29-33 1m sorbitol			72	4
21 - ExpressDB Gasch environmental respons- hs 29-33			18	59
22 - ExpressDB Gasch environmental respons- hs 29-33 No sorbitol			49	27
23 - ExpressDB Gasch environmental respons- hs2(3 time zero)			109	2
24 - ExpressDB Gasch environmental respons- constatnt h2o2			76	17
25 - ExpressDB Gasch environmental respons- Menadione			72	4
26 - ExpressDB Gasch environmental respons- Hypo-osmotic			95	0
27 - ExpressDB Gasch environmental respons- Nitrogen Deplation			84	10
28 - ExpressDB Gasch environmental respons- sorbitol			94	4
29 - ExpressDB Gasch environmental respons- hs various temp to 37c			95	4
30 - ExpressDB Gasch environmental respons- various temp growth			83	3
31 - ExpressDB Gasch environmental respons- var temp steady state			97	0
32 - ExpressDB Gasch environmental respons- x media vrs car1			113	3
33 - ExpressDB Gasch environmental respons- YPD1			101	4
34 - ExpressDB Gasch environmental respons- YPD2			101	5
35 - ExpressDB Gasch environmental respons- YPx media vrs car2			89	0
36 - EXPDB - MapK			43	35
37 - ExpressDB spellman cell-cycle alpha			83	1
38 - ExpressDB spellman cell-cycle cdc15			25	56
39 - ExpressDB spellman cell-cycle cdc28			90	2
40 - ExpressDB spellman cell-cycle eluteration			110	1
