# Supplementary material for: Transcription factor regulatory modules provide the molecular mechanisms for functional redundancy observed among transcription factors in yeast
Source: BMC Bioinformatics. 2019 Dec 27;20(Suppl 23):630. doi: 10.1186/s12859-019-3212-8 (PMC6933673; doi:10.1186/s12859-019-3212-8)
Supplement: Supplementary file 6 — Additional file 6 Detailed expression coherence test results for the 40 different conditions. In this file, the details of the test results of the expression coherence tests for the module-inferred functional targets and the original TF binding dataset in 40 different expression conditions are archived. [file 12859_2019_3212_MOESM6_ESM.xlsx]

## Sheet: Condition1
TF	Average Correlation of the module-inferred functional binding List L1	Average Correlation of Original Harbison Binding List L2	Rank-sum test statistic	HA: L1 > L2	p value	HA: L1 < L2	p value
Ace2	0.0697089	0.061557	8.58619		4.49493e-18		1
Mss11	0.0689674	0.0571647	8.62099		3.31902e-18		1
Met31	0.0671187	0.0590973	8.86679		3.76436e-19		1
Aro80	0.0794165	0.0599362	8.87074		3.63301e-19		1
Sut1	0.0728906	0.0643379	8.9217		2.29588e-19		1
Met32	0.06783	0.0534705	8.93507		2.0346e-19		1
Pip2	0.0893339	0.0601863	8.99665		1.16359e-19		1
Rme1	0.0738367	0.0629905	9.06219		6.39272e-20		1
Cin5	0.0743684	0.0675074	9.15427		2.73639e-20		1
Leu3	0.415545	0.0780424	9.19293		1.9114e-20		1
Gts1	0.0775006	0.061933	9.4454		1.77023e-21		1
Sko1	0.0987283	0.0727062	9.77239		7.39568e-23		1
Msn4	0.0701391	0.0622214	9.95174		1.23907e-23		1
Rlm1	0.0765769	0.0664497	9.98357		8.99336e-24		1
Mbp1	0.0727694	0.0653914	9.9983		7.75165e-24		1
Gat1	0.0781091	0.0663828	10.1721		1.32056e-24		1
Ino2	0.0796417	0.0624356	10.2078		9.14866e-25		1
Stb2	0.0750014	0.0580461	10.3634		1.81919e-25		1
Swi4	0.0793965	0.0713212	10.4859		5.01504e-26		1
Fkh1	0.0679603	0.0620841	10.6033		1.43822e-26		1
Cup9	0.0876835	0.0685829	10.7517		2.91042e-27		1
Ume6	0.0733081	0.0625812	11.4251		1.56597e-30		1
Gcr2	0.0725068	0.059947	11.7264		4.66557e-32		1
Msn1	0.121686	0.0662463	11.9782		2.31057e-33		1
Yap1	0.079462	0.0688992	12.0729		7.34595e-34		1
Tos8	0.0654318	0.0604462	12.21		1.37492e-34		1
Mth1	0.0806975	0.0677186	12.4626		5.97099e-36		1
Yap6	0.080971	0.0654234	12.4702		5.42852e-36		1
Pho2	0.0715765	0.0583701	12.5885		1.22146e-36		1
Swi5	0.087732	0.0713876	14.2479		2.30996e-46		1
Rox1	0.0791824	0.0681325	14.6967		3.38469e-49		1
Ino4	0.072208	0.064378	15.7818		2.07633e-56		1
Sfp1	0.079605	0.0655513	16.1478		5.88862e-59		1
Smp1	0.0906931	0.0730075	17.9138		4.60312e-72		1
Gcr1	0.129931	0.0696847	18.1912		3.02858e-74		1
Hir2	0.113561	0.0735433	18.4015		6.38309e-76		1
Xbp1	0.0875359	0.0605581	22.469		4.17605e-112		1
Abf1	0.0741059	0.0628535	22.9141		1.68113e-116		1
Rap1	0.0858085	0.0755861	23.2115		1.74332e-119		1
Rgm1	0.107903	0.074292	25.4095		9.8961e-143		1
Hms1	0.364506	0.0757349	25.9784		4.34634e-149		1
Pdr1	0.112309	0.078357	26.6408		1.1423e-156		1
Gat3	0.140439	0.0858423	31.1503		2.50948e-213		1
Yap5	0.161547	0.0843057	35.9243		6.37367e-283		1
Hap4	0.0838545	0.0717588	8.20224		1.17973e-16		1
Swi6	0.0744588	0.0685371	8.05597		3.94264e-16		1
Skn7	0.0716524	0.0662237	7.95226		9.15673e-16		1
Azf1	0.0700001	0.0622277	7.96156		8.49451e-16		1
Msn2	0.0691351	0.0590387	7.76549		4.06645e-15		1
Spt2	0.0964333	0.0684349	7.5088		2.98361e-14		1
Put3	0.0956008	0.0647608	7.46279		4.23562e-14		1
Rpn4	0.080385	0.0626056	7.36277		9.00657e-14		1
Gln3	0.0757279	0.0602857	7.2634		1.88746e-13		1
Rph1	0.124549	0.0592225	7.22194		2.56264e-13		1
Dal81	0.0722042	0.0637731	7.00635		1.22308e-12		1
Mig1	0.0774922	0.0633251	6.77857		6.06863e-12		1
Hir1	0.0669573	0.0600788	6.76729		6.56084e-12		1
Hir3	0.064478	0.058751	6.69522		1.07676e-11		1
Sok2	0.0705735	0.0628263	6.62954		1.68364e-11		1
Cad1	0.0856995	0.0611438	6.59809		2.08247e-11		1
Hsf1	0.0942257	0.0603212	6.48872		4.32857e-11		1
Dot6	0.0760989	0.0600966	6.44003		5.97232e-11		1
Hms2	0.066332	0.0563741	6.29866		1.50114e-10		1
Dal82	0.0696526	0.0593372	6.27891		1.70479e-10		1
Aft1	0.065552	0.057423	6.24289		2.14774e-10		1
Mcm1	0.0710736	0.065663	5.80156		3.28504e-09		1
Sum1	0.079289	0.0684699	5.67848		6.79492e-09		1
Pho4	0.0674046	0.060501	5.50963		1.79798e-08		1
Stb1	0.0693327	0.0625971	5.49892		1.91058e-08		1
Dat1	0.340201	0.0540218	5.4309		2.80346e-08		1
Mal13	0.0672959	0.0596055	5.37557		3.81695e-08		1
Reb1	0.0652642	0.0614491	5.25472		7.41245e-08		1
Rfx1	0.0766934	0.0582725	5.15404		1.27464e-07		1
Stp2	0.0914536	0.059545	5.10115		1.68797e-07		1
Yer130c	0.0674531	0.0565834	5.08115		1.87579e-07		1
Arg80	0.171856	0.0554022	5.05621		2.13834e-07		1
Ume1	0.0721377	0.0565793	5.03112		2.43811e-07		1
Stp1	0.0713756	0.0623087	4.91579		4.42127e-07		1
Rim101	0.0607239	0.056507	4.83491		6.66015e-07		0.999999
Fkh2	0.068515	0.0650598	4.82387		7.04001e-07		0.999999
Ixr1	0.0648588	0.0594389	4.80545		7.72008e-07		0.999999
Dal80	0.147471	0.0587666	4.52273		3.05233e-06		0.999997
Ygr067c	0.132939	0.0572575	4.43382		4.62889e-06		0.999995
Phd1	0.0661819	0.0624176	4.43236		4.66035e-06		0.999995
Bas1	0.0892281	0.0612481	4.39014		5.66377e-06		0.999994
Adr1	0.0640133	0.0571403	4.29524		8.72519e-06		0.999991
Gcn4	0.0938977	0.0648005	4.01392		2.98589e-05		0.99997
Ydr049w	0.0624036	0.0579226	3.94533		3.98447e-05		0.99996
Spt10	0.0780846	0.0525749	3.92219		4.38736e-05		0.999956
Sfl1	0.0650902	0.0577149	3.81784		6.73122e-05		0.999933
Gal4	0.0805234	0.0547679	3.45643		0.000273689		0.999726
Yhp1	0.0621715	0.0569978	3.31917		0.000451428		0.999549
Dig1	0.0676449	0.0611196	3.27309		0.000531895		0.999468
Cbf1	0.0605817	0.0571338	3.24397		0.000589375		0.999411
Mac1	0.0640133	0.0602883	3.14336		0.000835098		0.999165
Stb4	0.141547	0.054907	2.99826		0.00135764		0.998642
Rdr1	0.0813194	0.0564073	2.85355		0.00216167		0.997838
Ash1	0.0670065	0.0636282	2.78608		0.00266748		0.997333
Oaf1	0.0613251	0.0592781	2.76514		0.00284493		0.997155
Upc2	0.0624126	0.0590037	2.68692		0.00360575		0.996394
Yap3	0.0767677	0.0576202	2.60028		0.00465742		0.995343
Fzf1	0.0623426	0.0595486	2.43427		0.00746098		0.992539
Snt2	0.0608973	0.0552089	2.39962		0.00820596		0.991794
Rtg1	0.0644338	0.0582151	2.23457		0.0127228		0.987277
Yjl206c	0.0605095	0.0548706	2.0016		0.0226639		0.977336
Mal33	0.0645437	0.0600541	1.966		0.0246492		0.975351
Kss1	0.0760676	0.0548222	1.8713		0.0306516		0.969348
Arg81	0.0807836	0.0606136	1.84043		0.0328525		0.967147
Uga3	0.140618	0.0588247	1.75116		0.0399593		0.960041
Rgt1	0.0720836	0.0661831	1.73041		0.0417787		0.958221
Met28	0.0644619	0.0583133	1.669		0.0475584		0.952442
Mig3	0.0653452	0.0540953	1.66382		0.0480743		0.951926
Mga1	0.0572669	0.0568355	1.53212		0.0627463		0.937254
Yap7	0.0797422	0.0601868	1.45096		0.073395		0.926605
Usv1	0.0943028	0.0526307	1.41802		0.0780931		0.921907
Tec1	0.0623263	0.0613317	1.37573		0.084452		0.915548
Hal9	0.0563358	0.055778	1.33565		0.0908324		0.909168
Mig2	0.238141	0.0550089	1.2642		0.103078		0.896922
Gal3	0.238162	0.0579513	1.24455		0.106649		0.893351
Gzf3	0.0614993	0.0559424	1.11405		0.13263		0.86737
Mot2	0.0581076	0.0590983	1.07936		0.140213		0.859787
Crz1	0.399382	0.0608975	1.0304		0.151411		0.848589
Ylr278c	0.062817	0.0556523	0.997759		0.159198		0.840802
Ecm22	0.0601634	0.0577585	0.965079		0.167253		0.832747
Ydr266c	0.110041	0.0551345	0.949853		0.171093		0.828907
Arr1	0.0555396	0.0560654	0.920225		0.178728		0.821272
Yml081w	0.0623668	0.0618798	0.858387		0.195339		0.804661
Cst6	0.0548017	0.0540705	0.82291		0.20528		0.79472
Stb5	0.0742808	0.0582503	0.765234		0.222066		0.777934
Snf1	0.0953791	0.0587167	0.702835		0.241079		0.758921
Wtm1	0.0824582	0.0482568	0.695043		0.243514		0.756486
Oaf3	0.0544573	0.0544242	0.681855		0.247665		0.752335
Yer184c	0.124164	0.0564749	0.674629		0.249956		0.750044
Bye1	0.185623	0.0519853	0.61658		0.268756		0.731244
Tye7	0.0528335	0.0529492	0.601414		0.273782		0.726218
Opi1	0.0579248	0.0507315	0.570777		0.284075		0.715925
Sip3	0.0517242	0.051107	0.518451		0.302072		0.697928
Rsf2	0.0891235	0.0568697	0.398943		0.344967		0.655033
Eds1	0.0591011	0.0596181	0.383004		0.350859		0.649141
Gal80	0.0328332	0.0544226	0.371015		0.355313		0.644687
Aft2	0.0649962	0.0555221	0.359849		0.35948		0.64052
Stb6	0.0710764	0.053921	0.21445		0.415098		0.584902
Ppr1	0.111353	0.0579481	0.202666		0.419698		0.580302
Mot3	0.0550434	0.0545274	0.186758		0.425925		0.574075
Ypr022c	0.0770523	0.0561101	0.130831		0.447955		0.552045
Yrr1	0.052687	0.0605851	0.0692448		0.472397		0.527603
Jhd1	0.0884663	0.0589277	0.0137689		0.494507		0.505493
Yfl052w	0.0201927	0.0534979	-0.0520472		0.520754		0.479246
Stp4	0.0594311	0.0615516	-0.230453		0.59113		0.40887
War1	0.0402493	0.0572592	-0.253083		0.599898		0.400102
Ybr239c	0.0538866	0.0608177	-0.259336		0.602312		0.397688
Thi2	0.0173358	0.0553442	-0.268384		0.605798		0.394202
Zap1	0.0369839	0.0632746	-0.346885		0.635661		0.364339
Pdr3	0.0504419	0.0550619	-0.510701		0.69522		0.30478
Rco1	0.0755335	0.057492	-0.538479		0.704877		0.295123
Smk1	0.0283691	0.0560167	-0.612083		0.729759		0.270241
Ypr196w	0.0438638	0.0580401	-0.612861		0.730016		0.269984
Urc2	0.0477173	0.0549684	-0.727951		0.766678		0.233322
Ybl054w	0.0413688	0.0545564	-0.735311		0.768925		0.231075
Rtg3	0.0321308	0.0567761	-0.74863		0.77296		0.22704
Met18	0.0270531	0.0555615	-0.78205		0.782907		0.217093
Ykl222c	0.0485624	0.0547555	-0.868612		0.80747		0.19253
Ndt80	0.0354157	0.0572038	-0.872191		0.808448		0.191552
Mds3	0.0128868	0.0589474	-0.892721		0.813997		0.186003
Wtm2	0.0313954	0.0494707	-0.998932		0.841086		0.158914
Tbs1	0.0375323	0.0530154	-1.00221		0.841879		0.158121
Haa1	0.00781189	0.0554043	-1.01418		0.844752		0.155248
Otu1	0.0492874	0.0523795	-1.05617		0.854555		0.145445
Ynr063w	0.0282641	0.0553119	-1.31792		0.906234		0.093766
Cha4	0.0255761	0.0532313	-1.38257		0.916602		0.0833978
Mbf1	0.0066519	0.0549019	-1.38646		0.917197		0.0828028
Ime1	0.00107572	0.0533795	-1.4855		0.931294		0.068706
Nrg1	0.0618696	0.063353	-1.5887		0.943936		0.0560642
Hog1	0.00012528	0.0564127	-1.64951		0.950478		0.0495216
Hac1	0.0408139	0.0586075	-1.9528		0.974578		0.0254218

## Sheet: Condition2
TF	Average Correlation of the module-inferred functional binding List L1	Average Correlation of Original Harbison Binding List L2	Rank-sum test statistic	HA: L1 > L2	p value	HA: L1 < L2	p value
Sut1	0.407693	0.388532	9.1749		2.2599e-20		1
Gcr1	0.433982	0.392861	9.72545		1.17428e-22		1
Stp4	0.473364	0.418737	9.94934		1.26929e-23		1
Mth1	0.453021	0.428871	10.4905		4.77536e-26		1
Rap1	0.446387	0.433856	11.1744		2.72078e-29		1
Rgm1	0.475155	0.447979	12.89		2.56061e-38		1
Oaf1	0.483344	0.455236	12.9056		2.09399e-38		1
Yap5	0.468376	0.429334	14.7999		7.33225e-50		1
Gat3	0.48195	0.442472	16.6044		3.23997e-62		1
Met31	0.456143	0.431623	8.10153		2.71358e-16		1
Pdr1	0.439118	0.420448	7.99155		6.66255e-16		1
Rlm1	0.407815	0.385238	7.15769		4.10248e-13		1
Skn7	0.427913	0.416539	6.89452		2.70236e-12		1
Yml081w	0.473008	0.441568	6.86338		3.36243e-12		1
Snt2	0.462757	0.403736	6.62089		1.78517e-11		1
Hap4	0.484091	0.45536	6.13922		4.14647e-10		1
Swi6	0.420536	0.413512	6.02492		8.45975e-10		1
Ace2	0.433472	0.419722	5.55612		1.37921e-08		1
Yap6	0.412473	0.397342	4.93417		4.0247e-07		1
Sko1	0.426451	0.401575	4.77566		8.95591e-07		0.999999
Abf1	0.459339	0.456269	4.28184		9.26789e-06		0.999991
Bas1	0.506776	0.437268	4.26114		1.01694e-05		0.99999
Pip2	0.471975	0.446577	4.01114		3.02135e-05		0.99997
Nrg1	0.438889	0.428452	3.73463		9.39969e-05		0.999906
Mal13	0.48128	0.470787	3.5563		0.000188059		0.999812
Sok2	0.417491	0.40953	3.32613		0.000440306		0.99956
Hir2	0.435444	0.417664	3.19725		0.000693712		0.999306
Gzf3	0.547639	0.485186	2.98908		0.00139909		0.998601
Pho2	0.439188	0.432808	2.68831		0.00359076		0.996409
Msn1	0.472019	0.43865	2.68787		0.00359552		0.996404
Mal33	0.4588	0.438567	2.57578		0.00500075		0.994999
Msn4	0.445574	0.441191	2.53801		0.00557426		0.994426
Rox1	0.427002	0.422129	2.24791		0.0122909		0.987709
Dat1	0.577382	0.469244	2.1169		0.0171344		0.982866
Spt2	0.441937	0.428764	1.9271		0.0269835		0.973016
Rim101	0.439795	0.438282	1.9166		0.0276442		0.972356
Yer184c	0.529189	0.411295	1.90104		0.0286486		0.971351
Adr1	0.459788	0.457212	1.65267		0.0491986		0.950801
Stb5	0.597106	0.481453	1.62033		0.0525804		0.94742
Rtg1	0.473494	0.466221	1.58176		0.0568527		0.943147
Rph1	0.428383	0.41375	1.55091		0.0604611		0.939539
Rtg3	0.595686	0.443059	1.53113		0.0628684		0.937132
Swi4	0.407491	0.404053	1.44622		0.0740578		0.925942
Pdr3	0.532099	0.469719	1.41803		0.0780913		0.921909
Cad1	0.460725	0.449736	1.37606		0.0844017		0.915598
Spt10	0.494385	0.47826	1.27025		0.101997		0.898003
Opi1	0.551723	0.434326	1.26631		0.102701		0.897299
Snf1	0.686277	0.492055	1.1723		0.120539		0.879461
Usv1	0.565573	0.458025	1.15639		0.123762		0.876238
Ypr022c	0.582297	0.46877	1.05933		0.144725		0.855275
Ecm22	0.462161	0.451023	0.964254		0.167459		0.832541
Mbf1	0.509015	0.474594	0.843014		0.19961		0.80039
Stb6	0.507548	0.476175	0.799786		0.211917		0.788083
Wtm1	0.448483	0.461573	0.797907		0.212462		0.787538
Yap7	0.574308	0.490642	0.788691		0.215146		0.784854
Met32	0.45435	0.451641	0.783992		0.216522		0.783478
Mig2	0.587845	0.460767	0.679197		0.248506		0.751494
Dal81	0.437019	0.431604	0.671676		0.250895		0.749105
Bye1	0.52833	0.487854	0.526697		0.299202		0.700798
Aft2	0.4689	0.470321	0.509032		0.305365		0.694635
Mot3	0.439392	0.430457	0.385038		0.350105		0.649895
Crz1	0.361967	0.427096	0.377005		0.353085		0.646915
Rco1	0.456632	0.422585	0.357843		0.36023		0.63977
Ybl054w	0.485637	0.452129	0.342529		0.365977		0.634023
Gat1	0.435297	0.436369	0.319454		0.374691		0.625309
Haa1	0.519189	0.479664	0.228803		0.409511		0.590489
Put3	0.428638	0.413097	0.188238		0.425345		0.574655
Gal3	0.505976	0.47421	0.169914		0.432539		0.567461
Hir3	0.475802	0.473786	-0.0352826		0.514073		0.485927
Mds3	0.444162	0.460187	-0.0780751		0.531116		0.468884
Leu3	0.431307	0.451494	-0.19008		0.575377		0.424623
Mac1	0.449387	0.444805	-0.240663		0.595092		0.404908
Hog1	0.387236	0.4394	-0.253524		0.600068		0.399932
Sip3	0.438798	0.460643	-0.333301		0.630547		0.369453
Rme1	0.42792	0.431705	-0.372859		0.645373		0.354627
Cin5	0.401837	0.403753	-0.377845		0.647227		0.352773
Yfl052w	0.38876	0.473768	-0.422514		0.663675		0.336325
Ppr1	0.290458	0.473228	-0.438539		0.669502		0.330498
Cha4	0.43502	0.45151	-0.470549		0.681018		0.318982
Stb1	0.45331	0.455122	-0.48868		0.687466		0.312534
Yrr1	0.365622	0.474626	-0.509067		0.694648		0.305352
War1	0.353928	0.45645	-0.564919		0.713936		0.286064
Dig1	0.434003	0.439564	-0.571316		0.716107		0.283893
Hms1	0.435342	0.439034	-0.600305		0.725849		0.274151
Uga3	0.389332	0.452351	-0.606688		0.727971		0.272029
Ybr239c	0.387375	0.439864	-0.625108		0.73405		0.26595
Met18	0.440711	0.489143	-0.633208		0.736701		0.263299
Zap1	0.422553	0.438621	-0.775089		0.780857		0.219143
Ime1	0.300575	0.48846	-0.906334		0.81762		0.18238
Rdr1	0.443475	0.462988	-1.02863		0.848174		0.151826
Stb4	0.376644	0.453662	-1.04017		0.85087		0.14913
Arg80	0.423521	0.464353	-1.07679		0.859213		0.140787
Mss11	0.445307	0.445779	-1.08585		0.861228		0.138772
Rsf2	0.372154	0.434628	-1.17578		0.880158		0.119842
Rpn4	0.44177	0.445553	-1.21122		0.887095		0.112905
Ylr278c	0.446982	0.460473	-1.21135		0.887119		0.112881
Arg81	0.425018	0.448154	-1.25052		0.894446		0.105554
Ynr063w	0.382257	0.472966	-1.25401		0.895081		0.104919
Thi2	0.215514	0.474051	-1.26194		0.896515		0.103485
Ndt80	0.321362	0.456983	-1.4265		0.923138		0.0768618
Ino4	0.425658	0.426015	-1.44879		0.926301		0.0736987
Rfx1	0.430275	0.446676	-1.46824		0.92898		0.0710198
Gal4	0.425431	0.463061	-1.52332		0.936161		0.0638389
Hac1	0.431449	0.451552	-1.53253		0.937304		0.0626961
Tye7	0.459711	0.465833	-1.60398		0.945641		0.054359
Ygr067c	0.450963	0.47179	-1.69032		0.954517		0.0454834
Wtm2	0.255059	0.443161	-1.69081		0.954564		0.0454362
Ume6	0.365929	0.369138	-1.74972		0.959917		0.0400832
Aro80	0.443255	0.455259	-1.79164		0.963405		0.0365954
Hal9	0.462917	0.473439	-1.89057		0.970659		0.0293409
Smp1	0.441714	0.445708	-1.89206		0.970759		0.0292412
Stp2	0.453387	0.482417	-1.89373		0.97087		0.0291302
Yjl206c	0.447736	0.457061	-1.97116		0.975647		0.0243525
Ykl222c	0.336801	0.459155	-2.04134		0.979391		0.0206087
Hir1	0.433876	0.438269	-2.10082		0.982172		0.0178283
Msn2	0.445075	0.455709	-2.22285		0.986887		0.013113
Ydr266c	0.242648	0.471163	-2.27682		0.988601		0.0113986
Ypr196w	0.198622	0.463132	-2.35756		0.990802		0.00919764
Yap3	0.370396	0.446944	-2.38213		0.991393		0.00860652
Cup9	0.40801	0.41515	-2.44073		0.992671		0.00732889
Tos8	0.437561	0.441008	-2.48258		0.993478		0.00652173
Upc2	0.432268	0.444117	-2.48837		0.993583		0.00641654
Jhd1	0.296979	0.45956	-2.55491		0.994689		0.0053108
Mig3	0.392076	0.454313	-2.67117		0.996221		0.0037794
Mig1	0.440643	0.452521	-2.71368		0.996673		0.00332703
Gal80	0.208651	0.466015	-2.76501		0.997154		0.00284605
Otu1	0.416692	0.476985	-2.8122		0.99754		0.00246019
Mbp1	0.404456	0.410841	-2.88374		0.998035		0.00196489
Sfp1	0.436029	0.44144	-2.89285		0.998091		0.00190883
Dot6	0.411018	0.431886	-3.05204		0.998864		0.00113646
Smk1	0.321954	0.463123	-3.11697		0.999086		0.000913601
Tbs1	0.441194	0.482934	-3.27335		0.999469		0.000531404
Ash1	0.457959	0.464536	-3.27418		0.99947		0.000529847
Gts1	0.449118	0.460094	-3.28106		0.999483		0.000517085
Sum1	0.286827	0.327441	-3.56958		0.999821		0.000178779
Mot2	0.368188	0.458831	-3.63225		0.99986		0.000140481
Tec1	0.435957	0.450573	-3.65496		0.999871		0.000128613
Rgt1	0.401597	0.445347	-3.78775		0.999924		7.60085e-05
Urc2	0.442686	0.469542	-4.06861		0.999976		2.36474e-05
Yap1	0.437726	0.443051	-4.16301		0.999984		1.57042e-05
Swi5	0.427452	0.438473	-4.40618		0.999995		5.26053e-06
Gcr2	0.436123	0.449168	-4.42772		0.999995		4.76178e-06
Gcn4	0.385986	0.442614	-4.42884		0.999995		4.73697e-06
Gln3	0.443653	0.46679	-4.43482		0.999995		4.60737e-06
Mcm1	0.420209	0.429353	-4.53538		0.999997		2.87502e-06
Stp1	0.423563	0.444443	-4.57056		0.999998		2.43211e-06
Pho4	0.412641	0.430118	-4.57594		0.999998		2.37045e-06
Kss1	0.296222	0.439478	-4.98518		1		3.09528e-07
Dal80	0.321672	0.472343	-5.32692		1		4.99452e-08
Dal82	0.435126	0.451496	-5.35333		1		4.3174e-08
Ino2	0.405119	0.424885	-5.80431		1		3.23164e-09
Hsf1	0.432048	0.472864	-5.81622		1		3.00969e-09
Oaf3	0.290441	0.464286	-5.93063		1		1.50885e-09
Met28	0.358528	0.450407	-6.08188		1		5.93907e-10
Azf1	0.407071	0.421196	-6.22557		1		2.39904e-10
Phd1	0.419375	0.432635	-6.73705		1		8.08186e-12
Cbf1	0.420311	0.436552	-6.91929		1		2.26958e-12
Stb2	0.444074	0.46757	-7.29027		1		1.54667e-13
Arr1	0.417639	0.471695	-7.63027		1		1.1713e-14
Fkh1	0.41452	0.424981	-7.66205		1		9.14932e-15
Sfl1	0.424129	0.464151	-7.69527		1		7.05995e-15
Ume1	0.336577	0.413993	-8.31341		1		4.64962e-17
Mga1	0.435269	0.46894	-8.86753		1		3.73939e-19
Aft1	0.428251	0.464117	-9.14992		1		2.84884e-20
Fkh2	0.404985	0.420904	-9.1824		1		2.10787e-20
Xbp1	0.415503	0.440665	-10.1367		1		1.89761e-24
Reb1	0.440033	0.462177	-10.5287		1		3.18392e-26
Cst6	0.383534	0.4689	-10.624		1		1.15225e-26
Eds1	0.391623	0.474873	-11.3234		1		5.0266e-30
Fzf1	0.456645	0.495585	-13.559		1		3.50435e-42
Yer130c	0.385261	0.466011	-13.5853		1		2.44648e-42
Ixr1	0.389953	0.422967	-13.8926		1		3.51102e-44
Yhp1	0.400492	0.461981	-14.0404		1		4.41293e-45
Hms2	0.411503	0.469315	-14.4532		1		1.19619e-47
Ydr049w	0.400381	0.450888	-15.7018		1		7.35067e-56

## Sheet: Condition3
TF	Average Correlation of the module-inferred functional binding List L1	Average Correlation of Original Harbison Binding List L2	Rank-sum test statistic	HA: L1 > L2	p value	HA: L1 < L2	p value
Stp1	0.118321	0.11241	10.0383		5.17097e-24		1
Sum1	0.115386	0.11607	11.7094		5.70384e-32		1
Ydr049w	0.136015	0.119467	12.6562		5.17168e-37		1
Yhp1	0.120783	0.118274	13.4885		9.14004e-42		1
Yer130c	0.114777	0.115703	7.43467		5.24146e-14		1
Gal80	0.427501	0.119982	5.3846		3.63037e-08		1
Ygr067c	0.257417	0.121809	4.93914		3.92343e-07		1
Dal82	0.131726	0.119913	4.91819		4.36733e-07		1
Hms1	0.144276	0.104438	4.31608		7.94122e-06		0.999992
Ylr278c	0.15638	0.117726	4.23538		1.14084e-05		0.999989
Rpn4	0.134288	0.113966	3.91539		4.51296e-05		0.999955
Aft1	0.122143	0.1137	3.80114		7.2015e-05		0.999928
Mig3	0.132181	0.121523	3.65415		0.000129017		0.999871
Eds1	0.114448	0.131909	3.53112		0.0002069		0.999793
Ndt80	0.546684	0.135798	3.5207		0.000215209		0.999785
Oaf3	0.149113	0.113905	3.30152		0.000480815		0.999519
Hap4	0.138777	0.129594	2.94226		0.00162915		0.998371
Yap7	0.199932	0.115723	2.92891		0.00170078		0.998299
Ynr063w	0.37367	0.120893	2.90363		0.00184434		0.998156
Arr1	0.137112	0.130103	2.73334		0.00313474		0.996865
Gcr2	0.114678	0.105436	2.60095		0.00464834		0.995352
Gzf3	0.0943447	0.110314	2.57509		0.00501071		0.994989
Hac1	0.117977	0.106593	2.41766		0.0078103		0.99219
Upc2	0.136366	0.117051	2.28694		0.0110996		0.9889
Tec1	0.121655	0.118259	2.27412		0.0114793		0.988521
Gln3	0.12326	0.113007	2.08809		0.0183948		0.981605
Stp2	0.115589	0.135418	2.07606		0.0189441		0.981056
Leu3	0.161	0.103472	2.0356		0.0208955		0.979105
Yer184c	0.384613	0.118646	1.91899		0.0274931		0.972507
Crz1	0.485833	0.130791	1.78431		0.0371864		0.962814
Dal80	0.0906316	0.112262	1.65188		0.0492792		0.950721
Jhd1	0.172966	0.12691	1.58772		0.0561744		0.943826
Cst6	0.0974507	0.111236	1.54903		0.0606873		0.939313
Ypr196w	0.140866	0.114188	1.52281		0.0639033		0.936097
Otu1	0.0761502	0.113381	1.3457		0.0891989		0.910801
Ydr266c	0.1212	0.120853	1.27637		0.100912		0.899088
Ykl222c	0.191191	0.121997	1.27058		0.101939		0.898061
Mga1	0.119602	0.122712	1.2622		0.103439		0.896561
Gcn4	0.142838	0.110695	0.836099		0.20155		0.79845
Mot2	0.144908	0.115508	0.796448		0.212886		0.787114
Dig1	0.138888	0.120115	0.780236		0.217626		0.782374
Ime1	0.366294	0.105082	0.623444		0.266496		0.733504
Hir1	0.11812	0.115676	0.603385		0.273126		0.726874
Met32	0.113931	0.116407	0.560587		0.28754		0.71246
Mbf1	0.167921	0.131608	0.469996		0.319179		0.680821
Bye1	0.392567	0.12207	0.459138		0.323067		0.676933
Mig2	0.262121	0.13242	0.426843		0.334747		0.665253
Yrr1	0.160619	0.122879	0.305216		0.380101		0.619899
Stb5	0.181711	0.123874	0.271629		0.392954		0.607046
Met18	0.234076	0.124869	0.214755		0.414979		0.585021
Sfp1	0.119233	0.114091	0.153777		0.438893		0.561107
Cad1	0.129397	0.118757	0.0256273		0.489777		0.510223
Yap3	0.106552	0.112684	-0.0179941		0.507178		0.492822
Zap1	0.202668	0.109876	-0.0209527		0.508358		0.491642
Rco1	0.115206	0.109299	-0.13214		0.552563		0.447437
Usv1	0.132007	0.110033	-0.189398		0.575109		0.424891
Stb6	0.117801	0.113363	-0.339198		0.63277		0.36723
Stb2	0.118087	0.122035	-0.344619		0.63481		0.36519
Kss1	0.117834	0.10876	-0.395751		0.653856		0.346144
Mcm1	0.104531	0.104851	-0.398963		0.65504		0.34496
Bas1	0.136296	0.11639	-0.426926		0.665283		0.334717
Dat1	0.256353	0.112866	-0.480359		0.684514		0.315486
Rsf2	0.114977	0.109121	-0.498101		0.690794		0.309206
Stb4	0.150931	0.119433	-0.562109		0.712979		0.287021
Snf1	0.101315	0.114977	-0.702957		0.758959		0.241041
War1	0.0394203	0.115011	-0.805091		0.789616		0.210384
Rtg3	0.0557524	0.104055	-0.80976		0.790961		0.209039
Mbp1	0.107344	0.104866	-0.870379		0.807953		0.192047
Aft2	0.141167	0.11674	-0.949324		0.828772		0.171228
Gal4	0.160556	0.114457	-0.967598		0.833377		0.166623
Yfl052w	0.0758112	0.111929	-0.969758		0.833917		0.166083
Aro80	0.131067	0.126049	-1.01269		0.844395		0.155605
Arg80	0.167493	0.107991	-1.03132		0.848805		0.151195
Put3	0.108552	0.110416	-1.04831		0.852751		0.147249
Ecm22	0.155257	0.119946	-1.06073		0.855593		0.144407
Rdr1	0.11453	0.112708	-1.0744		0.858678		0.141322
Ybr239c	0.0951037	0.118796	-1.07617		0.859073		0.140927
Ybl054w	0.041718	0.109266	-1.09113		0.862393		0.137607
Uga3	0.0464862	0.109868	-1.10679		0.865809		0.134191
Hog1	0.0182049	0.11856	-1.11486		0.867544		0.132456
Gal3	0.0143434	0.109952	-1.15531		0.876019		0.123981
Mds3	0.0136476	0.116987	-1.20705		0.886294		0.113706
Thi2	0.0115806	0.105464	-1.20886		0.886641		0.113359
Sip3	0.0847967	0.115115	-1.22289		0.889314		0.110686
Opi1	0.110791	0.114451	-1.28591		0.900763		0.099237
Haa1	0.00906852	0.110427	-1.30875		0.90469		0.0953102
Reb1	0.125975	0.122112	-1.31139		0.905137		0.094863
Stp4	0.111509	0.111187	-1.32746		0.907822		0.0921782
Ppr1	0.0361388	0.121096	-1.37749		0.91582		0.0841798
Wtm2	0.0648759	0.104658	-1.46406		0.928411		0.0715888
Smk1	0.0861808	0.124043	-1.5698		0.941769		0.0582312
Ume1	0.12383	0.116543	-1.63145		0.948602		0.0513977
Met28	0.0727906	0.112161	-1.66915		0.952456		0.0475435
Wtm1	0.066376	0.113672	-1.73728		0.958831		0.041169
Yap5	0.126837	0.115558	-1.99084		0.976751		0.0232493
Pdr1	0.116218	0.115196	-2.05168		0.9799		0.0201002
Rph1	0.11177	0.100239	-2.24293		0.987549		0.0124506
Cha4	0.0451625	0.126964	-2.24433		0.987595		0.0124054
Azf1	0.101332	0.107753	-2.24738		0.987692		0.012308
Sfl1	0.109838	0.12716	-2.2585		0.988043		0.0119571
Yjl206c	0.118822	0.128232	-2.34058		0.990373		0.00962699
Ypr022c	0.0260442	0.1167	-2.3841		0.991439		0.00856057
Arg81	0.108485	0.113307	-2.47466		0.993332		0.00666825
Pdr3	0.080034	0.11514	-2.53941		0.994448		0.005552
Rme1	0.104583	0.105622	-2.60043		0.995345		0.00465531
Mac1	0.112197	0.11204	-2.6267		0.995689		0.00431089
Tbs1	0.121374	0.120064	-2.7865		0.997336		0.00266401
Fkh2	0.107637	0.108116	-2.85203		0.997828		0.00217206
Cup9	0.101656	0.108184	-3.1637		0.999221		0.000778874
Msn1	0.120242	0.118854	-3.46345		0.999733		0.00026665
Urc2	0.0824457	0.109906	-3.50865		0.999775		0.000225198
Hir3	0.107292	0.111858	-4.0842		0.999978		2.21147e-05
Rtg1	0.0992659	0.109935	-4.17479		0.999985		1.49131e-05
Spt2	0.117774	0.111379	-4.26491		0.99999		9.99914e-06
Hsf1	0.108701	0.112798	-4.2718		0.99999		9.69491e-06
Mal33	0.112338	0.11524	-4.32103		0.999992		7.76508e-06
Spt10	0.119249	0.111976	-4.42766		0.999995		4.76296e-06
Mot3	0.110532	0.105361	-4.45109		0.999996		4.27179e-06
Cin5	0.11824	0.113381	-4.54298		0.999997		2.77318e-06
Adr1	0.0930207	0.110344	-4.59776		0.999998		2.13528e-06
Pip2	0.123556	0.124683	-4.93807		1		3.94494e-07
Gts1	0.106928	0.107734	-5.11839		1		1.54079e-07
Hms2	0.110509	0.120766	-5.25706		1		7.31878e-08
Mth1	0.129033	0.126284	-5.46535		1		2.30992e-08
Rfx1	0.105406	0.109397	-5.52246		1		1.6714e-08
Swi6	0.107617	0.108811	-5.90797		1		1.73172e-09
Snt2	0.103746	0.118661	-5.91706		1		1.6387e-09
Tye7	0.10646	0.104855	-5.94646		1		1.37e-09
Msn2	0.116018	0.118577	-6.15739		1		3.69761e-10
Mig1	0.09913	0.114515	-6.16074		1		3.62018e-10
Met31	0.110494	0.107302	-6.26133		1		1.90857e-10
Pho4	0.108047	0.105418	-6.26586		1		1.85384e-10
Rgt1	0.0824028	0.116382	-6.50118		1		3.98453e-11
Hir2	0.128199	0.121754	-6.54593		1		2.95638e-11
Hal9	0.105323	0.116242	-6.73025		1		8.46869e-12
Cbf1	0.105808	0.113159	-6.74618		1		7.5894e-12
Dal81	0.114884	0.128407	-6.80807		1		4.94573e-12
Dot6	0.11164	0.112842	-6.86438		1		3.33915e-12
Nrg1	0.100175	0.102164	-7.16847		1		3.79194e-13
Swi4	0.108874	0.111526	-7.21828		1		2.6324e-13
Mss11	0.105377	0.120036	-7.23228		1		2.37469e-13
Smp1	0.120094	0.120249	-7.43791		1		5.11443e-14
Ixr1	0.106492	0.114047	-8.08615		1		3.07903e-16
Stb1	0.120968	0.127888	-8.18037		1		1.41485e-16
Skn7	0.1129	0.113723	-8.40747		1		2.0948e-17
Sok2	0.108909	0.112205	-8.45395		1		1.40809e-17
Msn4	0.117181	0.115438	-8.46315		1		1.30125e-17
Oaf1	0.110279	0.118099	-8.51698		1		8.18868e-18
Gcr1	0.113804	0.110107	-8.55128		1		6.08628e-18
Ace2	0.103649	0.104855	-8.78115		1		8.09078e-19
Fzf1	0.108012	0.12025	-8.82059		1		5.69277e-19
Sko1	0.111911	0.124894	-9.28788		1		7.86923e-21
Ino2	0.122357	0.131851	-9.3135		1		6.18418e-21
Yap1	0.113149	0.113354	-9.47593		1		1.32196e-21
Fkh1	0.113516	0.115332	-9.78606		1		6.46151e-23
Yap6	0.108748	0.10907	-9.95693		1		1.17608e-23
Xbp1	0.114062	0.125435	-10.2342		1		6.96905e-25
Mal13	0.111763	0.113444	-10.6614		1		7.71054e-27
Yml081w	0.104128	0.112373	-11.0515		1		1.07821e-28
Ume6	0.122246	0.125001	-11.3269		1		4.82893e-30
Tos8	0.123822	0.124652	-11.6406		1		1.28156e-31
Ash1	0.101738	0.115055	-12.4199		1		1.01966e-35
Rlm1	0.109495	0.112052	-12.6335		1		6.90244e-37
Pho2	0.106376	0.108394	-12.7004		1		2.94317e-37
Rim101	0.112387	0.111662	-13.4505		1		1.52807e-41
Abf1	0.120806	0.121258	-13.5074		1		7.0745e-42
Ino4	0.114048	0.113454	-13.5934		1		2.19171e-42
Gat3	0.114536	0.114996	-14.1195		1		1.4401e-45
Phd1	0.119263	0.124849	-14.3533		1		5.08239e-47
Rgm1	0.117949	0.119038	-14.6261		1		9.57347e-49
Rox1	0.113007	0.115406	-14.9102		1		1.41554e-50
Swi5	0.108411	0.114588	-14.9236		1		1.15672e-50
Gat1	0.109438	0.115988	-14.9699		1		5.77068e-51
Sut1	0.123405	0.132328	-20.8662		1		5.4335e-97
Rap1	0.112176	0.110361	-21.7897		1		1.45294e-105

## Sheet: Condition4
TF	Average Correlation of the module-inferred functional binding List L1	Average Correlation of Original Harbison Binding List L2	Rank-sum test statistic	HA: L1 > L2	p value	HA: L1 < L2	p value
Sum1	0.0890789	0.105591	8.33973		3.7229e-17		1
Dal82	0.138087	0.120632	8.39355		2.35844e-17		1
Sfp1	0.143937	0.129291	8.70385		1.60408e-18		1
Hms1	0.218812	0.125281	8.90213		2.73931e-19		1
Stp1	0.127666	0.110847	10.2947		3.72202e-25		1
Ydr049w	0.121518	0.115847	7.76417		4.10893e-15		1
Swi6	0.126797	0.115555	6.22316		2.43628e-10		1
Cup9	0.122444	0.110034	5.72154		5.278e-09		1
Stb1	0.123997	0.114757	5.56394		1.31878e-08		1
Ino4	0.133685	0.124178	5.31986		5.19224e-08		1
Pdr1	0.138574	0.119652	5.14938		1.30675e-07		1
Azf1	0.131737	0.11403	4.96113		3.50419e-07		1
Oaf3	0.217011	0.115596	4.66016		1.57979e-06		0.999998
Stb2	0.117929	0.112819	4.65362		1.63079e-06		0.999998
Mbp1	0.119145	0.110349	4.24923		1.07256e-05		0.999989
Ygr067c	0.419052	0.108071	4.24431		1.09633e-05		0.999989
Mot2	0.319086	0.118793	4.24373		1.09919e-05		0.999989
Yap5	0.159648	0.121554	3.68548		0.000114137		0.999886
Oaf1	0.129598	0.118958	3.66465		0.000123839		0.999876
Tec1	0.117828	0.110298	3.49223		0.000239501		0.99976
Mga1	0.119717	0.115408	3.33899		0.000420415		0.99958
Adr1	0.14059	0.124087	3.19818		0.000691499		0.999309
Ndt80	0.11649	0.123497	3.12198		0.000898208		0.999102
Arr1	0.129193	0.11945	2.90924		0.00181153		0.998188
Yhp1	0.110178	0.120307	2.8886		0.00193479		0.998065
Tbs1	0.224068	0.11224	2.84835		0.00219731		0.997803
Rph1	0.211259	0.129191	2.82945		0.00233139		0.997669
Ydr266c	0.243168	0.120463	2.71857		0.0032782		0.996722
Rme1	0.140619	0.123848	2.70017		0.00346518		0.996535
Dat1	0.455425	0.111359	2.5737		0.0050309		0.994969
Mac1	0.136807	0.12186	2.43326		0.00748167		0.992518
Spt2	0.136858	0.11461	2.43313		0.00748436		0.992516
Aft1	0.12681	0.116252	2.40377		0.00811342		0.991887
Bas1	0.159054	0.109899	2.3811		0.00863042		0.99137
Rgm1	0.134971	0.115499	2.29844		0.0107683		0.989232
Eds1	0.11905	0.110293	2.27142		0.0115608		0.988439
Ppr1	0.560558	0.12503	2.12487		0.0167986		0.983201
Mth1	0.128897	0.119535	2.06179		0.0196139		0.980386
Skn7	0.131062	0.123387	2.06004		0.0196974		0.980303
Hir1	0.142709	0.123523	2.04945		0.0202091		0.979791
Yap3	0.155168	0.120661	2.04557		0.0203991		0.979601
Snf1	0.423493	0.126781	1.9577		0.0251327		0.974867
Yap6	0.128968	0.109608	1.79594		0.0362522		0.963748
Yjl206c	0.135432	0.125006	1.7891		0.0367991		0.963201
Rfx1	0.109134	0.118236	1.73473		0.0413941		0.958606
Upc2	0.125423	0.118141	1.7311		0.0417169		0.958283
Mss11	0.129836	0.110775	1.60016		0.0547811		0.945219
Leu3	0.263774	0.135758	1.51844		0.0644521		0.935548
Ixr1	0.13201	0.12203	1.48547		0.0687102		0.93129
Put3	0.134886	0.120396	1.39609		0.0813444		0.918656
Ypr196w	0.0662975	0.110397	1.38641		0.0828113		0.917189
Usv1	0.156798	0.115967	1.37478		0.0845992		0.915401
Jhd1	0.0937288	0.110307	1.34548		0.0892349		0.910765
Gal4	0.152458	0.11133	1.31741		0.0938513		0.906149
Kss1	0.126735	0.116036	1.26062		0.103723		0.896277
Yap1	0.130882	0.123021	1.11124		0.133232		0.866768
Stp2	0.103504	0.120564	1.05052		0.146739		0.853261
Stb4	0.215183	0.116699	1.04568		0.147855		0.852145
Rsf2	0.206851	0.119967	0.883213		0.188561		0.811439
Cbf1	0.134083	0.129748	0.878033		0.189963		0.810037
Swi4	0.120709	0.112467	0.870421		0.192035		0.807965
Gzf3	0.0910702	0.109661	0.814248		0.207752		0.792248
Hir3	0.132966	0.112319	0.76686		0.221582		0.778418
Spt10	0.227267	0.118575	0.676358		0.249407		0.750593
Met32	0.132426	0.120552	0.663494		0.253507		0.746493
Rap1	0.1389	0.121979	0.637758		0.261816		0.738184
Haa1	0.291678	0.0985731	0.60697		0.271935		0.728065
Yap7	0.176771	0.119359	0.601402		0.273786		0.726214
Mcm1	0.117453	0.113133	0.538109		0.295251		0.704749
Hap4	0.12925	0.124051	0.518598		0.302021		0.697979
Ylr278c	0.102162	0.114813	0.386045		0.349732		0.650268
Sok2	0.122453	0.109453	0.351463		0.362621		0.637379
Msn1	0.149779	0.121852	0.339928		0.366955		0.633045
Rpn4	0.139445	0.116343	0.308899		0.378699		0.621301
Sip3	0.200606	0.113446	0.295204		0.383919		0.616081
Dal80	0.116988	0.124094	0.172736		0.431429		0.568571
Ybr239c	0.0912845	0.11394	0.16436		0.434724		0.565276
Thi2	0.101425	0.109332	0.159444		0.43666		0.56334
Mig2	0.174742	0.125393	0.145165		0.44229		0.55771
Hac1	0.1743	0.120799	0.130485		0.448091		0.551909
Zap1	0.205629	0.129838	0.0637624		0.47458		0.52542
Rtg3	0.146266	0.107751	0.0629191		0.474915		0.525085
Stb6	0.201699	0.118884	0.00670488		0.497325		0.502675
Dal81	0.135318	0.115965	-0.0073894		0.502948		0.497052
Gal3	0.135602	0.116375	-0.0624413		0.524894		0.475106
Crz1	0.308038	0.110246	-0.0638054		0.525437		0.474563
Ime1	0.12065	0.111939	-0.112096		0.544627		0.455373
Dig1	0.125111	0.109137	-0.118404		0.547126		0.452874
War1	0.118227	0.116229	-0.140686		0.555941		0.444059
Rtg1	0.126651	0.127492	-0.147427		0.558603		0.441397
Urc2	0.12499	0.104044	-0.244908		0.596736		0.403264
Gcr2	0.123183	0.121787	-0.301001		0.618293		0.381707
Pdr3	0.168476	0.13535	-0.427879		0.66563		0.33437
Ecm22	0.142669	0.118574	-0.471959		0.681522		0.318478
Yfl052w	0.120207	0.113832	-0.551394		0.709318		0.290682
Stb5	0.117492	0.11761	-0.573678		0.716907		0.283093
Wtm1	0.125178	0.110805	-0.600264		0.725835		0.274165
Opi1	0.11347	0.109561	-0.638279		0.738354		0.261646
Yer184c	0.0886334	0.118523	-0.672923		0.749502		0.250498
Fkh2	0.111943	0.107953	-0.73681		0.769381		0.230619
Wtm2	0.0437736	0.123106	-0.745443		0.771998		0.228002
Bye1	0.106751	0.126584	-0.835242		0.798209		0.201791
Abf1	0.130958	0.126797	-0.839088		0.79929		0.20071
Otu1	0.0986951	0.119539	-0.846641		0.801402		0.198598
Ypr022c	0.0525794	0.109193	-0.851763		0.802827		0.197173
Ynr063w	0.0992955	0.116994	-0.900673		0.816119		0.183881
Mds3	0.0265208	0.108948	-0.941308		0.826727		0.173273
Pip2	0.128224	0.108711	-0.945485		0.827794		0.172206
Met28	0.103698	0.116109	-0.951729		0.829383		0.170617
Hsf1	0.133072	0.119834	-1.00435		0.842395		0.157605
Smp1	0.127943	0.11695	-1.07393		0.858572		0.141428
Hog1	0.0117706	0.103898	-1.22305		0.889345		0.110655
Uga3	0.0447439	0.127194	-1.26631		0.897298		0.102702
Mig3	0.0843544	0.0928767	-1.31811		0.906266		0.0937338
Ykl222c	0.0770413	0.103747	-1.34766		0.911115		0.0888845
Fkh1	0.122111	0.116548	-1.47457		0.929836		0.0701641
Gln3	0.115247	0.124399	-1.50073		0.933287		0.066713
Mot3	0.118024	0.100951	-1.50224		0.933482		0.0665181
Met18	0.0732502	0.108539	-1.55535		0.940069		0.0599309
Cha4	0.0446363	0.132357	-1.63058		0.948511		0.0514893
Yrr1	0.0515933	0.116326	-1.64192		0.949697		0.050303
Rco1	0.0375941	0.116094	-1.6577		0.951311		0.0486888
Rdr1	0.109086	0.115391	-1.69116		0.954597		0.0454031
Gat3	0.144224	0.124495	-1.85797		0.968413		0.031587
Smk1	0.126256	0.125253	-1.9149		0.972248		0.0277524
Sko1	0.111169	0.105227	-2.12319		0.983131		0.016869
Aro80	0.118512	0.118619	-2.20298		0.986202		0.0137982
Dot6	0.14928	0.124167	-2.21201		0.986517		0.0134829
Gal80	0.0414034	0.110125	-2.21851		0.98674		0.0132599
Ino2	0.122322	0.116186	-2.23757		0.987375		0.0126246
Mig1	0.116876	0.113797	-2.25686		0.987992		0.0120083
Arg80	0.0913303	0.108004	-2.3066		0.989461		0.0105386
Mbf1	0.00761038	0.121491	-2.43069		0.992465		0.00753496
Rox1	0.133956	0.121636	-2.53092		0.994312		0.0056882
Pho2	0.133637	0.125576	-2.64854		0.995958		0.00404199
Cst6	0.106447	0.131266	-2.74916		0.997013		0.0029874
Ybl054w	0.053033	0.126245	-2.75036		0.997024		0.00297649
Rgt1	0.104518	0.105752	-2.78375		0.997313		0.00268672
Met31	0.131602	0.118457	-2.80872		0.997513		0.00248692
Aft2	0.097152	0.1207	-2.84593		0.997786		0.00221408
Msn2	0.122883	0.113409	-2.88592		0.998049		0.00195135
Xbp1	0.122802	0.117673	-3.29696		0.999511		0.000488694
Sfl1	0.105034	0.116639	-3.36474		0.999617		0.000383075
Hir2	0.136297	0.122679	-3.38448		0.999643		0.000356563
Gcn4	0.11008	0.112725	-3.40213		0.999666		0.000334309
Ume6	0.115586	0.109592	-3.4283		0.999696		0.000303684
Tye7	0.119187	0.124225	-3.58013		0.999828		0.000171709
Hal9	0.116237	0.111924	-3.74144		0.999909		9.14862e-05
Yml081w	0.137247	0.114832	-3.78462		0.999923		7.69711e-05
Stp4	0.114466	0.120638	-3.98795		0.999967		3.33231e-05
Gts1	0.122113	0.117251	-4.31596		0.999992		7.9457e-06
Cin5	0.121617	0.116639	-4.34099		0.999993		7.09199e-06
Cad1	0.108333	0.113357	-4.67292		0.999999		1.48474e-06
Mal33	0.103018	0.119939	-4.71671		0.999999		1.19843e-06
Gcr1	0.113664	0.111981	-4.83705		0.999999		6.58887e-07
Arg81	0.0747239	0.10974	-5.09667		1		1.72841e-07
Rlm1	0.112605	0.110832	-5.13494		1		1.41118e-07
Snt2	0.104353	0.116556	-5.50799		1		1.81478e-08
Nrg1	0.121002	0.119159	-5.63311		1		8.84928e-09
Fzf1	0.114326	0.119083	-6.05545		1		7.00126e-10
Tos8	0.120128	0.118032	-6.06044		1		6.78766e-10
Yer130c	0.110176	0.123436	-6.0875		1		5.73435e-10
Phd1	0.113381	0.105007	-6.55447		1		2.79198e-11
Ume1	0.112475	0.114837	-6.69173		1		1.10277e-11
Ash1	0.10875	0.110493	-7.01507		1		1.14915e-12
Ace2	0.134692	0.130611	-7.14895		1		4.3723e-13
Rim101	0.118632	0.115621	-7.22355		1		2.53239e-13
Hms2	0.103614	0.114528	-7.25301		1		2.03801e-13
Reb1	0.124023	0.127509	-7.34284		1		1.04551e-13
Msn4	0.11639	0.114083	-8.38294		1		2.58107e-17
Pho4	0.128913	0.120701	-8.80572		1		6.50062e-19
Gat1	0.119644	0.132357	-9.32359		1		5.62363e-21
Sut1	0.117232	0.110364	-9.72984		1		1.12475e-22
Swi5	0.119192	0.122205	-9.92456		1		1.62771e-23
Mal13	0.115108	0.12036	-10.7289		1		3.72397e-27

## Sheet: Condition5
TF	Average Correlation of the module-inferred functional binding List L1	Average Correlation of Original Harbison Binding List L2	Rank-sum test statistic	HA: L1 > L2	p value	HA: L1 < L2	p value
Sum1	0.0863053	0.128871	7.09492		6.47122e-13		1
Ygr067c	0.364634	0.176995	5.75101		4.43553e-09		1
Ylr278c	0.25622	0.183908	5.24051		8.00647e-08		1
Pdr3	0.424154	0.198391	5.23835		8.10094e-08		1
Stb6	0.668989	0.161465	4.21622		1.24215e-05		0.999988
Yhp1	0.174102	0.184087	3.46547		0.000264655		0.999735
Ndt80	0.153247	0.189856	3.04532		0.00116217		0.998838
Gal80	0.25165	0.191984	2.74427		0.00303225		0.996968
Ybl054w	0.265192	0.221303	2.48645		0.00645115		0.993549
Rsf2	0.488017	0.175634	2.15518		0.015574		0.984426
Leu3	0.229367	0.142811	2.05576		0.019903		0.980097
Hms2	0.169489	0.164546	2.00722		0.0223629		0.977637
Dat1	0.420105	0.16098	1.90783		0.0282069		0.971793
Yap7	0.183697	0.181631	1.73595		0.0412862		0.958714
Ydr049w	0.162235	0.171557	1.67523		0.0469448		0.953055
Aft2	0.270445	0.188205	1.6447		0.0500159		0.949984
Met32	0.147555	0.142292	1.54594		0.0610596		0.93894
Yrr1	0.336013	0.162084	1.37375		0.084759		0.915241
Crz1	0.45807	0.141522	1.31137		0.0948665		0.905134
Uga3	0.0502355	0.177422	1.27624		0.100935		0.899065
Gzf3	0.205964	0.18285	1.24678		0.10624		0.89376
Ynr063w	0.359964	0.177959	1.17113		0.120772		0.879228
Ykl222c	0.188798	0.172092	1.15074		0.124921		0.875079
Rtg1	0.188481	0.178108	0.866955		0.192983		0.807017
Usv1	0.240004	0.190722	0.770429		0.220523		0.779477
Wtm1	0.423687	0.215021	0.697457		0.242758		0.757242
War1	0.357536	0.175585	0.611058		0.270581		0.729419
Azf1	0.145142	0.139645	0.576619		0.282099		0.717901
Mig1	0.139815	0.139266	0.573903		0.283017		0.716983
Stp2	0.152929	0.181972	0.506143		0.306378		0.693622
Stp1	0.129858	0.145235	0.326369		0.372073		0.627927
Mbf1	0.178145	0.162423	0.132202		0.447412		0.552588
Pdr1	0.140443	0.137441	0.124944		0.450284		0.549716
Smk1	0.246676	0.183149	0.104712		0.458302		0.541698
Jhd1	0.197433	0.171029	0.0589917		0.476479		0.523521
Gal3	0.249047	0.202175	0.0534539		0.478685		0.521315
Skn7	0.148674	0.14128	0.0498534		0.48012		0.51988
Stb4	0.130473	0.189607	0.0346109		0.486195		0.513805
Ime1	0.20966	0.172243	0.0167703		0.49331		0.50669
Ppr1	0.165172	0.194395	0.0113183		0.495485		0.504515
Rph1	0.161677	0.128053	-0.250404		0.598862		0.401138
Spt10	0.212582	0.158071	-0.320767		0.625807		0.374193
Arr1	0.146806	0.158275	-0.326853		0.628111		0.371889
Arg80	0.198542	0.169053	-0.328555		0.628754		0.371246
Ypr196w	0.155604	0.158269	-0.346077		0.635358		0.364642
Met18	0.177412	0.158784	-0.359142		0.640255		0.359745
Oaf3	0.093548	0.18822	-0.510137		0.695022		0.304978
Gal4	0.217436	0.187788	-0.518536		0.697958		0.302042
Mcm1	0.147714	0.137859	-0.527959		0.701236		0.298764
Stb5	0.141157	0.166255	-0.555111		0.71059		0.28941
Haa1	0.0838777	0.165152	-0.601373		0.726204		0.273796
Oaf1	0.14392	0.143172	-0.717717		0.763534		0.236466
Zap1	0.123393	0.137744	-0.868707		0.807496		0.192504
Arg81	0.208719	0.158033	-0.895458		0.814729		0.185271
Rtg3	0.15154	0.176004	-0.909471		0.818449		0.181551
Bye1	0.0344143	0.18194	-0.920333		0.821301		0.178699
Ecm22	0.157947	0.137851	-0.946288		0.827999		0.172001
Tbs1	0.0994701	0.150084	-0.965501		0.832853		0.167147
Snf1	0.120716	0.177974	-1.03079		0.848679		0.151321
Ydr266c	0.120644	0.175371	-1.06586		0.856757		0.143243
Yer184c	0.105873	0.185651	-1.0777		0.859415		0.140585
Thi2	0.0796493	0.158827	-1.09731		0.863747		0.136253
Hog1	0.0273579	0.176501	-1.11895		0.868418		0.131582
Reb1	0.160413	0.156153	-1.13546		0.871909		0.128091
Ypr022c	0.0591691	0.170732	-1.16255		0.877495		0.122505
Mal13	0.123492	0.126176	-1.18179		0.881355		0.118645
Aro80	0.149917	0.152694	-1.30825		0.904606		0.0953945
Eds1	0.146339	0.200758	-1.31099		0.905069		0.0949309
Sko1	0.133498	0.13436	-1.36873		0.914458		0.0855416
Stp4	0.143039	0.145568	-1.37882		0.916025		0.0839752
Met28	0.148018	0.175725	-1.41909		0.922064		0.0779358
Mds3	0.00360464	0.194039	-1.52989		0.936978		0.063022
Yfl052w	0.0827296	0.1867	-1.53037		0.937037		0.0629625
Mig2	0.00134189	0.197326	-1.60044		0.94525		0.0547504
Kss1	0.124263	0.162631	-1.65085		0.950616		0.0493842
Wtm2	0.0419096	0.171416	-1.6866		0.95416		0.0458405
Rco1	0.0962187	0.165319	-1.73248		0.958406		0.0415945
Cha4	0.12719	0.180282	-1.80564		0.964513		0.035487
Opi1	0.114909	0.171374	-2.02452		0.978541		0.0214586
Nrg1	0.134888	0.127261	-2.2462		0.987654		0.0123456
Sip3	0.0440559	0.173184	-2.2755		0.988562		0.0114379
Mal33	0.154741	0.162034	-2.32967		0.990088		0.00991183
Bas1	0.156505	0.167463	-2.36448		0.990972		0.00902768
Msn1	0.126416	0.12868	-2.44017		0.99266		0.00734026
Yer130c	0.144831	0.179234	-2.56725		0.994875		0.0051255
Yap3	0.101056	0.185967	-2.57179		0.994941		0.00505869
Gat3	0.1555	0.146378	-2.63239		0.995761		0.00423936
Cad1	0.156749	0.155105	-2.86579		0.99792		0.00207987
Dal80	0.116536	0.174802	-3.10124		0.999036		0.000963554
Ybr239c	0.152557	0.183283	-3.18622		0.999279		0.000720716
Ash1	0.138756	0.139742	-3.19551		0.999302		0.000697931
Mot3	0.167042	0.140208	-3.24745		0.999418		0.000582228
Urc2	0.180173	0.17482	-3.34965		0.999595		0.000404563
Mac1	0.123397	0.143299	-3.49705		0.999765		0.000235218
Otu1	0.131981	0.194479	-3.5432		0.999802		0.000197654
Cbf1	0.163784	0.162395	-3.64284		0.999865		0.000134821
Rdr1	0.0916984	0.178596	-3.64474		0.999866		0.000133833
Gln3	0.147603	0.165552	-3.69019		0.999888		0.000112042
Spt2	0.165803	0.152303	-3.69052		0.999888		0.000111898
Smp1	0.140276	0.13932	-3.69114		0.999888		0.000111627
Hac1	0.171976	0.211579	-3.73867		0.999908		9.24966e-05
Rgt1	0.127846	0.164134	-3.78117		0.999922		7.80477e-05
Sok2	0.143849	0.140571	-3.89857		0.999952		4.83815e-05
Hap4	0.138213	0.142821	-3.92581		0.999957		4.32191e-05
Snt2	0.124929	0.159455	-3.93677		0.999959		4.12922e-05
Adr1	0.170547	0.177356	-4.01329		0.99997		2.99386e-05
Yap5	0.152416	0.143664	-4.02253		0.999971		2.8788e-05
Put3	0.0958222	0.133608	-4.04024		0.999973		2.66979e-05
Rgm1	0.130473	0.129802	-4.14865		0.999983		1.67224e-05
Sfl1	0.160623	0.168016	-4.15661		0.999984		1.61504e-05
Mga1	0.158958	0.175071	-4.24377		0.999989		1.09897e-05
Gcr2	0.154158	0.157455	-4.44796		0.999996		4.33441e-06
Tye7	0.15692	0.158796	-4.531		0.999997		2.93524e-06
Cin5	0.120059	0.123039	-4.61622		0.999998		1.95395e-06
Fkh2	0.134569	0.1336	-4.61877		0.999998		1.93009e-06
Mot2	0.0581947	0.174672	-4.64209		0.999998		1.72451e-06
Ume1	0.121719	0.163408	-4.96544		1		3.42727e-07
Stb1	0.136991	0.137141	-5.03099		1		2.43971e-07
Cup9	0.117279	0.128806	-5.14822		1		1.31488e-07
Mig3	0.114832	0.153654	-5.21744		1		9.07057e-08
Sfp1	0.136471	0.142122	-5.30508		1		5.63111e-08
Rox1	0.137486	0.134854	-5.36893		1		3.96022e-08
Rfx1	0.118417	0.163125	-5.39815		1		3.36663e-08
Dot6	0.12266	0.127155	-5.4247		1		2.90253e-08
Mth1	0.12088	0.132176	-5.61053		1		1.00856e-08
Rme1	0.143848	0.146551	-5.64549		1		8.23549e-09
Hsf1	0.119909	0.175978	-5.83342		1		2.71513e-09
Yml081w	0.134925	0.133443	-5.9707		1		1.18117e-09
Hir1	0.150724	0.168393	-6.09334		1		5.52877e-10
Dig1	0.138206	0.142104	-6.1477		1		3.93068e-10
Upc2	0.159188	0.171675	-6.26674		1		1.84342e-10
Mss11	0.138863	0.162824	-6.35755		1		1.02501e-10
Tec1	0.162062	0.157483	-6.4139		1		7.09199e-11
Gcn4	0.0855611	0.135308	-6.51755		1		3.57331e-11
Hms1	0.117206	0.137677	-6.52093		1		3.49373e-11
Pip2	0.114719	0.142027	-6.56926		1		2.52836e-11
Aft1	0.134339	0.157072	-6.69177		1		1.10245e-11
Hir2	0.125559	0.128858	-6.74414		1		7.69656e-12
Swi4	0.130245	0.126521	-6.90897		1		2.4409e-12
Hal9	0.171699	0.16917	-6.98225		1		1.45243e-12
Ixr1	0.130751	0.142074	-7.05112		1		8.87447e-13
Gts1	0.128876	0.147051	-7.18277		1		3.41557e-13
Mbp1	0.14334	0.145201	-7.27215		1		1.76901e-13
Fzf1	0.151878	0.172021	-7.54686		1		2.22934e-14
Yap6	0.119016	0.112787	-7.62583		1		1.21232e-14
Dal82	0.142951	0.165687	-7.75796		1		4.31538e-15
Fkh1	0.147415	0.151983	-7.78041		1		3.61454e-15
Rap1	0.135264	0.132481	-7.88104		1		1.62337e-15
Hir3	0.154201	0.154177	-8.0027		1		6.08621e-16
Gcr1	0.132156	0.142085	-8.07325		1		3.42255e-16
Met31	0.128307	0.137322	-8.39696		1		2.29094e-17
Yjl206c	0.123944	0.160522	-8.54287		1		6.54642e-18
Rpn4	0.146173	0.177039	-8.655		1		2.46464e-18
Ace2	0.128385	0.130591	-8.72036		1		1.38657e-18
Swi6	0.140047	0.140451	-8.96268		1		1.58447e-19
Phd1	0.119786	0.122489	-9.17896		1		2.17636e-20
Swi5	0.140423	0.157956	-9.49564		1		1.09432e-21
Msn4	0.138308	0.139685	-9.59227		1		4.30824e-22
Rlm1	0.150739	0.141842	-9.6053		1		3.79687e-22
Pho4	0.126172	0.134336	-9.74636		1		9.56008e-23
Xbp1	0.127867	0.14905	-9.84077		1		3.75669e-23
Dal81	0.158296	0.174695	-9.92122		1		1.683e-23
Gat1	0.128612	0.138476	-10.2214		1		7.95136e-25
Ino4	0.135064	0.136565	-10.3726		1		1.65137e-25
Msn2	0.140657	0.15013	-11.2897		1		7.37889e-30
Ume6	0.128175	0.136654	-11.576		1		2.72623e-31
Stb2	0.132295	0.179259	-11.7122		1		5.52113e-32
Sut1	0.126522	0.121516	-12.3173		1		3.65727e-35
Yap1	0.135302	0.138711	-12.4083		1		1.17761e-35
Pho2	0.133508	0.14915	-12.7016		1		2.89676e-37
Ino2	0.132393	0.149657	-13.0638		1		2.64942e-39
Cst6	0.116904	0.181543	-14.6804		1		4.30111e-49
Rim101	0.154563	0.162115	-16.3972		1		1.00168e-60
Tos8	0.140796	0.153306	-17.3193		1		1.68323e-67
Abf1	0.156966	0.16771	-20.1899		1		6.00679e-91

## Sheet: Condition6
TF	Average Correlation of the module-inferred functional binding List L1	Average Correlation of Original Harbison Binding List L2	Rank-sum test statistic	HA: L1 > L2	p value	HA: L1 < L2	p value
Yjl206c	0.195346	0.162133	8.47031		1.22374e-17		1
Met31	0.155647	0.151909	8.52189		7.84877e-18		1
Sum1	0.145224	0.153474	8.8679		3.72685e-19		1
Hap4	0.177946	0.164047	8.94618		1.84e-19		1
Pdr1	0.17418	0.15467	9.07128		5.88153e-20		1
Msn1	0.233294	0.158197	9.19733		1.83479e-20		1
Swi5	0.150118	0.148018	9.79336		6.0119e-23		1
Rgm1	0.162594	0.149857	9.98055		9.272e-24		1
Pip2	0.185899	0.161539	10.1421		1.79634e-24		1
Mig3	0.154484	0.135592	10.3164		2.97044e-25		1
Dal81	0.160642	0.142936	10.3605		1.87452e-25		1
Gat3	0.162077	0.145374	10.8222		1.35142e-27		1
Mal13	0.160795	0.144598	10.8745		7.62709e-28		1
Sko1	0.178098	0.161735	10.9327		4.02092e-28		1
Hir3	0.177187	0.154473	11.0015		1.87988e-28		1
Yap5	0.188995	0.155042	11.0851		7.41093e-29		1
Mga1	0.188617	0.163515	11.4033		2.01261e-30		1
Abf1	0.174014	0.162282	11.5504		3.67393e-31		1
Yhp1	0.168474	0.154544	12.2173		1.25683e-34		1
Rap1	0.170064	0.16041	12.2775		5.97982e-35		1
Sfp1	0.187764	0.160739	12.5809		1.34447e-36		1
Pho2	0.156915	0.146081	15.3611		1.49267e-53		1
Mth1	0.203298	0.170326	15.7278		4.87483e-56		1
Sfl1	0.170901	0.152657	15.9111		2.65322e-57		1
Xbp1	0.182595	0.153405	20.5723		2.42908e-94		1
Mac1	0.170206	0.161047	8.2387		8.70472e-17		1
Aro80	0.151063	0.145079	8.15941		1.68339e-16		1
Mss11	0.156627	0.157498	7.98775		6.87134e-16		1
Tos8	0.160919	0.154518	7.9645		8.29468e-16		1
Hms1	0.150228	0.153321	7.75086		4.56375e-15		1
Tec1	0.15104	0.143052	7.70586		6.49842e-15		1
Rox1	0.172342	0.1629	7.70154		6.7216e-15		1
Dal82	0.183733	0.171052	7.54758		2.21706e-14		1
Gln3	0.170144	0.155865	6.90213		2.56146e-12		1
Bas1	0.264834	0.15878	6.88127		2.96607e-12		1
Yml081w	0.176244	0.158207	6.73938		7.95311e-12		1
Ino4	0.168857	0.157199	6.69335		1.09061e-11		1
Upc2	0.167104	0.159369	6.50008		4.01387e-11		1
Put3	0.186973	0.174228	6.03745		7.82844e-10		1
Stp4	0.154919	0.156427	5.94718		1.36402e-09		1
Hir2	0.158981	0.146998	5.85372		2.4035e-09		1
Mig1	0.149274	0.150664	5.82441		2.86567e-09		1
Smp1	0.166422	0.15734	5.77787		3.78255e-09		1
Ash1	0.159376	0.148888	5.73741		4.8067e-09		1
Rtg1	0.167572	0.160944	5.66025		7.55768e-09		1
Oaf3	0.360341	0.152877	5.61548		9.80104e-09		1
Gcr1	0.165603	0.151487	5.3142		5.35647e-08		1
Oaf1	0.159662	0.152371	5.29738		5.87389e-08		1
Tye7	0.166122	0.144749	5.12935		1.45373e-07		1
Stb2	0.159656	0.16208	5.0653		2.03879e-07		1
Mal33	0.151588	0.150879	4.85118		6.1364e-07		0.999999
Ygr067c	0.321278	0.152193	4.77828		8.84021e-07		0.999999
Gal4	0.0773877	0.151154	4.33675		7.23028e-06		0.999993
Urc2	0.144356	0.136607	4.29213		8.84845e-06		0.999991
Ixr1	0.161943	0.149017	4.25965		1.02374e-05		0.99999
Cin5	0.164007	0.157438	4.24696		1.08347e-05		0.999989
Hir1	0.161814	0.156574	4.23119		1.1623e-05		0.999988
Spt2	0.194335	0.158621	4.1312		1.80438e-05		0.999982
Mot3	0.205842	0.148053	4.05241		2.53458e-05		0.999975
Azf1	0.158054	0.157643	4.04253		2.64388e-05		0.999974
Leu3	0.211572	0.160539	3.99862		3.18566e-05		0.999968
Rme1	0.160477	0.161069	3.9868		3.34858e-05		0.999967
Yer130c	0.15686	0.16362	3.93361		4.18401e-05		0.999958
Arg80	0.466018	0.165144	3.91172		4.582e-05		0.999954
Gat1	0.165804	0.159549	3.66061		0.000125807		0.999874
Mbp1	0.162348	0.154539	3.53038		0.000207485		0.999793
Hac1	0.241702	0.140233	3.52748		0.00020977		0.99979
Msn4	0.162789	0.161487	3.47698		0.000253545		0.999746
Gcn4	0.142454	0.148973	3.32573		0.000440944		0.999559
Hms2	0.138747	0.159454	3.32089		0.000448654		0.999551
Yap3	0.159245	0.159295	3.12832		0.000879035		0.999121
Hal9	0.176668	0.151301	3.11635		0.000915539		0.999084
Met32	0.154457	0.158166	3.07932		0.00103735		0.998963
Cup9	0.165124	0.143958	3.0011		0.00134503		0.998655
Fkh2	0.162918	0.153254	2.94399		0.00162006		0.99838
Arr1	0.155493	0.158437	2.90668		0.00182642		0.998174
Eds1	0.155804	0.158712	2.87023		0.00205089		0.997949
Ino2	0.159121	0.151605	2.84604		0.00221334		0.997787
Dat1	0.227519	0.140931	2.79296		0.00261145		0.997389
Tbs1	0.226142	0.165191	2.76549		0.00284186		0.997158
Sut1	0.173298	0.15847	2.74452		0.00303001		0.99697
Pho4	0.163719	0.154563	2.58808		0.00482558		0.995174
Dot6	0.189743	0.150796	2.54019		0.00553965		0.99446
Usv1	0.626131	0.152575	2.52045		0.00586023		0.99414
Phd1	0.150173	0.142334	2.45905		0.00696534		0.993035
Rtg3	0.303203	0.15682	2.38938		0.00843834		0.991562
Jhd1	0.215203	0.157043	2.37438		0.00878911		0.991211
Swi6	0.173434	0.161068	2.28069		0.0112834		0.988717
Yer184c	0.39447	0.146735	2.2009		0.0138714		0.986129
Mot2	0.165713	0.155429	2.15591		0.0155453		0.984455
Skn7	0.175559	0.166053	2.1382		0.0162503		0.98375
Dal80	0.200184	0.168348	1.95984		0.025007		0.974993
Bye1	0.62324	0.157859	1.95944		0.0250307		0.974969
Ydr049w	0.157974	0.161934	1.94432		0.0259286		0.974071
Snt2	0.129573	0.141015	1.80674		0.0354016		0.964598
Fkh1	0.160944	0.151745	1.7745		0.0379901		0.96201
Haa1	nan	0.156536	1.7317		0.0416634		0.958337
Rsf2	0.279428	0.148787	1.62136		0.0524699		0.94753
Gcr2	0.156839	0.157392	1.56308		0.0590165		0.940984
Swi4	0.174278	0.162942	1.46093		0.0720168		0.927983
Stp1	0.153587	0.154008	1.31982		0.0934482		0.906552
Ppr1	0.414243	0.167614	1.24417		0.106718		0.893282
Kss1	0.135366	0.157404	1.21867		0.111484		0.888516
Wtm2	0.0242004	0.146312	1.15689		0.123659		0.876341
Stp2	0.136953	0.152836	1.13521		0.128144		0.871856
Stb4	0.288182	0.1698	1.02654		0.152319		0.847681
Yap6	0.157883	0.147164	0.912124		0.180852		0.819148
Stb6	0.808641	0.159925	0.904929		0.182751		0.817249
Hog1	0.394936	0.158633	0.796591		0.212844		0.787156
Mbf1	0.284242	0.171725	0.78173		0.217187		0.782813
Rpn4	0.158911	0.152969	0.75449		0.225277		0.774723
Ybl054w	0.243529	0.158902	0.624074		0.266289		0.733711
Cbf1	0.169971	0.160015	0.589946		0.277613		0.722387
Cad1	0.13492	0.154693	0.585123		0.279233		0.720767
Ynr063w	0.169201	0.160199	0.577176		0.28191		0.71809
Gzf3	0.153444	0.156365	0.533175		0.296956		0.703044
Met18	0.0989584	0.148782	0.519629		0.301661		0.698339
Zap1	0.263289	0.140155	0.51226		0.304235		0.695765
Mig2	0.35176	0.170582	0.479055		0.31595		0.68405
Crz1	0.103676	0.136598	0.398644		0.345078		0.654922
Ecm22	0.133611	0.158544	0.175642		0.430288		0.569712
Nrg1	0.155629	0.151675	0.170235		0.432413		0.567587
Dig1	0.157313	0.180592	0.134158		0.446639		0.553361
Ime1	0.191701	0.15936	0.123277		0.450944		0.549056
Yfl052w	0.18388	0.150219	0.0902755		0.464034		0.535966
Smk1	0.188932	0.17237	0.085929		0.465761		0.534239
Hsf1	0.166498	0.152732	0.0799615		0.468134		0.531866
Snf1	0.294449	0.149392	0.0420013		0.483249		0.516751
Ypr022c	0.23368	0.158764	-0.0264773		0.510562		0.489438
Aft1	0.150668	0.151657	-0.0574352		0.522901		0.477099
Cst6	0.148558	0.161354	-0.164842		0.565466		0.434534
Spt10	0.116031	0.150818	-0.208324		0.582512		0.417488
Sok2	0.15189	0.142494	-0.226306		0.589518		0.410482
Gts1	0.153833	0.150717	-0.263283		0.603834		0.396166
Ydr266c	0.215537	0.155932	-0.285476		0.61236		0.38764
Arg81	0.115329	0.142767	-0.369408		0.644088		0.355912
Met28	0.13195	0.158737	-0.407022		0.658004		0.341996
Rgt1	0.16602	0.15611	-0.411357		0.659594		0.340406
Stb1	0.168876	0.163315	-0.417638		0.661894		0.338106
Yrr1	0.182476	0.160497	-0.474641		0.682479		0.317521
Sip3	0.140729	0.14714	-0.568528		0.715162		0.284838
Thi2	0.0748938	0.149576	-0.652127		0.742841		0.257159
Uga3	0.128348	0.179843	-0.70797		0.760518		0.239482
Gal3	0.0561063	0.156571	-0.749681		0.773277		0.226723
Aft2	0.150624	0.145694	-0.873434		0.808787		0.191213
Mds3	0.02637	0.153697	-1.0337		0.849361		0.150639
Ykl222c	0.118244	0.149605	-1.04031		0.850901		0.149099
Rco1	0.0636232	0.151746	-1.12181		0.869029		0.130971
Rdr1	0.163344	0.156382	-1.13899		0.872646		0.127354
Ndt80	0.11887	0.163638	-1.16627		0.878247		0.121753
Yap7	0.101134	0.152938	-1.18453		0.881899		0.118101
Cha4	0.108448	0.155853	-1.21253		0.887345		0.112655
Wtm1	0.0857797	0.163251	-1.31443		0.905649		0.094351
Opi1	0.0868093	0.141103	-1.31545		0.90582		0.0941797
Ypr196w	0.0649008	0.145245	-1.37485		0.915411		0.0845886
Ybr239c	0.151388	0.15655	-1.41939		0.922107		0.0778927
War1	0.00306373	0.156467	-1.50302		0.933583		0.0664165
Gal80	0.183137	0.154351	-1.53862		0.938052		0.0619479
Rph1	0.103963	0.151851	-1.59734		0.944905		0.0550953
Ylr278c	0.133856	0.163988	-1.60291		0.945523		0.0544774
Otu1	0.168589	0.166164	-1.62217		0.947616		0.0523836
Rfx1	0.146921	0.155554	-1.86582		0.968966		0.0310336
Pdr3	0.12086	0.153095	-1.89173		0.970737		0.0292632
Fzf1	0.146872	0.151346	-1.92944		0.973162		0.0268379
Rlm1	0.160055	0.151975	-2.00899		0.977731		0.022269
Yap1	0.167326	0.162573	-2.09625		0.98197		0.0180299
Adr1	0.143349	0.163109	-2.27292		0.988485		0.0115154
Ace2	0.170938	0.160596	-2.47006		0.993245		0.00675461
Stb5	0.0271925	0.155358	-2.47766		0.993388		0.00661234
Reb1	0.179155	0.177429	-2.69111		0.996439		0.00356077
Msn2	0.159111	0.166614	-2.74534		0.996978		0.00302239
Ume1	0.175586	0.154731	-3.0063		0.998678		0.00132225
Mcm1	0.165915	0.16279	-3.11137		0.999069		0.000931119
Ume6	0.143914	0.14509	-5.0481		1		2.23117e-07
Rim101	0.152154	0.15224	-5.5373		1		1.53582e-08

## Sheet: Condition7
TF	Average Correlation of the module-inferred functional binding List L1	Average Correlation of Original Harbison Binding List L2	Rank-sum test statistic	HA: L1 > L2	p value	HA: L1 < L2	p value
Rlm1	0.335132	0.242794	8.5253		7.62084e-18		1
Msn1	0.442161	0.242134	8.66215		2.31466e-18		1
Gat3	0.472785	0.334263	8.86657		3.77169e-19		1
Hap4	0.262874	0.186537	9.14519		2.97614e-20		1
Gts1	0.297723	0.194838	9.16335		2.51557e-20		1
Swi4	0.347811	0.28707	9.4914		1.13978e-21		1
Bas1	0.570202	0.237276	9.64771		2.51338e-22		1
Azf1	0.278548	0.236207	9.68153		1.80643e-22		1
Hms1	0.534103	0.275926	10.1773		1.25256e-24		1
Sok2	0.279954	0.217208	10.2278		7.44619e-25		1
Met32	0.27187	0.191407	10.8003		1.71608e-27		1
Met31	0.346154	0.241572	11.0513		1.07998e-28		1
Ino4	0.276357	0.23936	11.07		8.76517e-29		1
Rap1	0.323721	0.262358	11.1193		5.05352e-29		1
Stp4	0.31461	0.182553	11.1624		3.11603e-29		1
Mga1	0.243577	0.187088	11.3519		3.63038e-30		1
Hir1	0.34375	0.25865	11.7934		2.11067e-32		1
Tec1	0.301139	0.229956	11.9308		4.08866e-33		1
Gln3	0.291304	0.200749	12.0003		1.76924e-33		1
Tos8	0.252124	0.207325	12.6153		8.69355e-37		1
Rgm1	0.371405	0.251845	12.6233		7.84993e-37		1
Swi6	0.355575	0.289609	12.7127		2.51196e-37		1
Fkh2	0.333173	0.272775	12.9639		9.80476e-39		1
Mss11	0.335295	0.225261	13.2799		1.51441e-40		1
Rme1	0.400789	0.313295	13.8936		3.46161e-44		1
Pip2	0.404613	0.199882	14.6068		1.27182e-48		1
Pdr1	0.361221	0.250463	14.6072		1.26287e-48		1
Rox1	0.302484	0.231167	14.9977		3.79793e-51		1
Xbp1	0.325396	0.209622	16.6662		1.15436e-62		1
Sum1	0.140377	0.190136	17.038		2.14586e-65		1
Mth1	0.301089	0.216558	18.3824		9.08607e-76		1
Fkh1	0.281258	0.229658	19.2106		1.50807e-82		1
Mbp1	0.350261	0.271668	23.2123		1.7121e-119		1
Yap5	0.507231	0.278683	23.5554		5.5238e-123		1
Oaf1	0.249639	0.187899	7.93071		1.08948e-15		1
Dal82	0.224166	0.190815	7.90439		1.34627e-15		1
Sfl1	0.247579	0.174612	7.87265		1.73609e-15		1
Hir2	0.377786	0.299196	7.54462		2.2681e-14		1
Yap1	0.300166	0.258732	7.50016		3.18708e-14		1
Pho2	0.277475	0.214038	7.46913		4.03645e-14		1
Reb1	0.251251	0.207706	7.27857		1.68694e-13		1
Hir3	0.319412	0.228659	7.27761		1.69889e-13		1
Mac1	0.258316	0.22247	7.16852		3.79077e-13		1
Spt10	0.437825	0.165562	6.68353		1.16625e-11		1
Swi5	0.260692	0.213763	6.47529		4.7316e-11		1
Rdr1	0.349399	0.197258	6.37065		9.41135e-11		1
Yhp1	0.21869	0.204854	6.31331		1.36567e-10		1
Cin5	0.256079	0.223072	6.1772		3.26247e-10		1
Gal4	0.413898	0.164766	6.113		4.88874e-10		1
Dot6	0.314755	0.182454	6.08898		5.6817e-10		1
Rfx1	0.153599	0.172016	5.96489		1.22397e-09		1
Stb2	0.215255	0.173651	5.86139		2.29511e-09		1
Msn4	0.266932	0.214649	5.69936		6.01292e-09		1
Cup9	0.282438	0.237741	5.6878		6.43414e-09		1
Gcr1	0.274037	0.195665	5.6731		7.01192e-09		1
Ydr049w	0.186802	0.172365	5.6002		1.07051e-08		1
Aro80	0.240194	0.181808	5.58586		1.16275e-08		1
Hsf1	0.355618	0.201356	5.55997		1.34913e-08		1
Mig1	0.284566	0.173821	5.38457		3.63091e-08		1
Ylr278c	0.387005	0.194142	5.26622		6.96326e-08		1
Mal33	0.256137	0.186009	5.18984		1.05238e-07		1
Aft1	0.230304	0.195065	4.76667		9.3647e-07		0.999999
Ino2	0.262701	0.199618	4.53296		2.90819e-06		0.999997
Cst6	0.195282	0.168767	4.50358		3.34098e-06		0.999997
Rgt1	0.344439	0.20491	4.25084		1.06485e-05		0.999989
Smp1	0.292429	0.235743	4.20239		1.32059e-05		0.999987
Mal13	0.29668	0.229886	4.03032		2.78507e-05		0.999972
Gat1	0.259845	0.213792	3.69111		0.00011164		0.999888
Msn2	0.256782	0.207903	3.63953		0.000136569		0.999863
Hal9	0.289399	0.197948	3.54724		0.000194647		0.999805
Ynr063w	0.625752	0.189991	3.54279		0.000197957		0.999802
Yap7	0.416209	0.200506	3.54089		0.000199391		0.999801
Yap3	0.17336	0.187252	3.49916		0.000233366		0.999767
Tye7	0.236373	0.182081	3.48712		0.000244126		0.999756
Arr1	0.244175	0.194508	3.44053		0.000290283		0.99971
Sfp1	0.328965	0.275903	3.38614		0.000354412		0.999646
Gzf3	0.151905	0.190211	3.32332		0.000444759		0.999555
Ixr1	0.25614	0.22483	3.2664		0.000544621		0.999455
Spt2	0.348906	0.256562	3.23838		0.00060106		0.999399
Stb1	0.240428	0.199278	3.12116		0.000900688		0.999099
Put3	0.313263	0.23665	2.96821		0.00149772		0.998502
Dat1	0.801245	0.185692	2.86042		0.0021154		0.997885
Kss1	0.253453	0.153111	2.84792		0.00220033		0.9978
Mot2	0.318779	0.217002	2.83733		0.00227464		0.997725
Cbf1	0.219827	0.200219	2.7348		0.00312088		0.996879
Adr1	0.198038	0.174359	2.65666		0.00394596		0.996054
Urc2	0.226456	0.161832	2.56918		0.00509691		0.994903
Yer184c	0.628579	0.17808	2.50741		0.00608093		0.993919
Tbs1	0.374498	0.235073	2.37812		0.0087007		0.991299
Stb6	0.677247	0.184655	2.30132		0.0106868		0.989313
Yml081w	0.33221	0.212232	2.05422		0.0199771		0.980023
Crz1	0.778597	0.236847	2.03898		0.0207262		0.979274
Mcm1	0.2709	0.250625	1.99242		0.0231628		0.976837
Usv1	0.600547	0.183142	1.97046		0.0243931		0.975607
Abf1	0.246166	0.224248	1.85799		0.0315854		0.968415
Ypr196w	0.214575	0.21616	1.7529		0.0398095		0.96019
Ace2	0.292783	0.222185	1.74853		0.0401866		0.959813
Gal80	0.281533	0.168938	1.71391		0.0432724		0.956728
Sko1	0.239186	0.178427	1.51485		0.0649047		0.935095
Cad1	0.249553	0.1943	1.51283		0.0651611		0.934839
Yap6	0.312509	0.241755	1.49424		0.0675564		0.932444
Skn7	0.249273	0.218137	1.49335		0.0676722		0.932328
Zap1	0.62434	0.22759	1.41167		0.079024		0.920976
Bye1	0.071452	0.2062	1.37401		0.084719		0.915281
Dig1	0.27071	0.217172	1.34945		0.0885965		0.911404
Ybr239c	0.291657	0.191044	1.29241		0.0981084		0.901892
Yer130c	0.214823	0.17758	1.25531		0.104683		0.895317
Ydr266c	0.204447	0.16801	1.19139		0.11675		0.88325
Ndt80	0.40981	0.177764	0.888303		0.187189		0.812811
Pdr3	0.190696	0.186403	0.803217		0.210925		0.789075
Rtg3	0.320336	0.167673	0.781461		0.217266		0.782734
Ykl222c	0.167999	0.17707	0.713808		0.237673		0.762327
Mig3	0.195658	0.147234	0.6843		0.246893		0.753107
Mig2	0.404706	0.159092	0.646039		0.259127		0.740873
Snt2	0.264386	0.210661	0.600237		0.274174		0.725826
Eds1	0.193684	0.176576	0.478207		0.316251		0.683749
Mds3	0.407759	0.166929	0.4589		0.323153		0.676847
Ypr022c	0.347678	0.196295	0.392725		0.347261		0.652739
Stb4	0.256038	0.164927	0.354779		0.361378		0.638622
Ash1	0.254922	0.22213	0.270889		0.393238		0.606762
Dal80	0.174309	0.190536	0.231432		0.408489		0.591511
Gal3	0.28343	0.18599	0.143243		0.443049		0.556951
Rtg1	0.182631	0.166469	0.114899		0.454263		0.545737
Wtm2	0.360448	0.204968	0.0766978		0.469432		0.530568
Phd1	0.203509	0.180835	0.0583005		0.476755		0.523245
Leu3	0.398269	0.273505	0.0466897		0.48138		0.51862
Ecm22	0.226551	0.219302	0.0414153		0.483482		0.516518
Hog1	0.245263	0.163017	0.0276994		0.488951		0.511049
Nrg1	0.239366	0.20555	0.0109257		0.495641		0.504359
Yjl206c	0.206577	0.180683	-0.0641301		0.525567		0.474433
Wtm1	0.332475	0.148125	-0.115889		0.54613		0.45387
Gcr2	0.254065	0.225005	-0.117414		0.546734		0.453266
Ygr067c	0.176687	0.171297	-0.158446		0.562947		0.437053
Haa1	0.189579	0.165311	-0.159177		0.563235		0.436765
Cha4	0.283077	0.186839	-0.160298		0.563677		0.436323
Met18	0.382308	0.189139	-0.180237		0.571517		0.428483
Mot3	0.282267	0.197434	-0.243807		0.59631		0.40369
Otu1	0.154366	0.195571	-0.255086		0.600672		0.399328
Mbf1	0.252438	0.203644	-0.261516		0.603153		0.396847
Stp2	0.129279	0.181988	-0.264329		0.604237		0.395763
Ppr1	0.131236	0.175277	-0.301268		0.618395		0.381605
Smk1	0.228567	0.161019	-0.325964		0.627774		0.372226
Opi1	0.344025	0.217187	-0.333859		0.630757		0.369243
Oaf3	0.139411	0.192878	-0.375608		0.646396		0.353604
Ybl054w	0.134353	0.185386	-0.407575		0.658207		0.341793
Rph1	0.281425	0.20029	-0.525403		0.700349		0.299651
Snf1	0.139707	0.140265	-0.535108		0.703712		0.296288
Gcn4	0.161563	0.184846	-0.669076		0.748276		0.251724
Sip3	0.190341	0.188807	-0.757301		0.775565		0.224435
Yfl052w	0.180894	0.187696	-0.818258		0.793395		0.206605
War1	0.0495031	0.19607	-0.94497		0.827663		0.172337
Ime1	0.0242465	0.159429	-1.16127		0.877234		0.122766
Thi2	0.0581755	0.162535	-1.28709		0.900968		0.0990316
Rsf2	0.196541	0.212148	-1.29528		0.902388		0.0976123
Sut1	0.222311	0.185727	-1.31264		0.905347		0.0946529
Stb5	0.0882583	0.187469	-1.32195		0.906907		0.0930932
Pho4	0.231635	0.190705	-1.44124		0.925242		0.0747582
Hac1	0.100785	0.164983	-1.49171		0.932113		0.0678875
Met28	0.156577	0.176089	-1.61867		0.947241		0.0527594
Stp1	0.182842	0.186444	-1.70354		0.955766		0.0442335
Yrr1	0.186901	0.17373	-1.71286		0.956631		0.0433693
Jhd1	0.0999147	0.175243	-1.76764		0.96144		0.0385603
Uga3	0.0517917	0.170235	-1.81972		0.965599		0.034401
Aft2	0.145947	0.16734	-2.07006		0.980777		0.0192234
Upc2	0.201575	0.170692	-2.30582		0.98944		0.0105605
Rco1	0.0520606	0.196046	-2.9076		0.998179		0.00182105
Hms2	0.210488	0.191363	-3.14318		0.999164		0.000835629
Arg80	0.128231	0.212181	-3.41237		0.999678		0.000322004
Fzf1	0.229615	0.205302	-3.90511		0.999953		4.70913e-05
Arg81	0.22842	0.24227	-3.95633		0.999962		3.80557e-05
Ume1	0.203191	0.172926	-4.45853		0.999996		4.12628e-06
Rpn4	0.187811	0.194121	-5.23765		1		8.13169e-08
Dal81	0.195744	0.197724	-7.34537		1		1.02599e-13
Rim101	0.211814	0.190404	-8.63163		1		3.02414e-18
Ume6	0.2057	0.19363	-9.96372		1		1.09838e-23

## Sheet: Condition8
TF	Average Correlation of the module-inferred functional binding List L1	Average Correlation of Original Harbison Binding List L2	Rank-sum test statistic	HA: L1 > L2	p value	HA: L1 < L2	p value
Cin5	0.189197	0.171082	8.42168		1.85563e-17		1
Mal13	0.179381	0.184026	8.45871		1.35174e-17		1
Bas1	0.336747	0.187068	8.68682		1.86367e-18		1
Tye7	0.24063	0.182783	8.73273		1.24304e-18		1
Dig1	0.232114	0.185151	8.7598		9.77961e-19		1
Ydr049w	0.176483	0.164717	8.87243		3.57819e-19		1
Gts1	0.214763	0.171048	9.05173		7.03625e-20		1
Rme1	0.239545	0.214372	9.14922		2.86733e-20		1
Pip2	0.213268	0.193338	9.25523		1.0688e-20		1
Ixr1	0.184084	0.164247	9.44819		1.72373e-21		1
Mac1	0.212149	0.19051	9.50707		9.80515e-22		1
Dal81	0.180042	0.166858	9.55274		6.31541e-22		1
Rox1	0.23286	0.203494	9.6902		1.65933e-22		1
Mbp1	0.215529	0.190899	9.71088		1.35494e-22		1
Yjl206c	0.228414	0.188702	9.79423		5.96008e-23		1
Arr1	0.172161	0.159644	10.1039		2.65431e-24		1
Gln3	0.221953	0.180171	10.1052		2.6187e-24		1
Met31	0.200037	0.179827	10.5007		4.28871e-26		1
Mig3	0.230262	0.149594	10.5435		2.72255e-26		1
Msn4	0.193464	0.184301	10.7779		2.18828e-27		1
Msn1	0.306845	0.184128	10.7799		2.14271e-27		1
Fkh2	0.207248	0.184731	11.0066		1.77537e-28		1
Gcr1	0.19954	0.157468	11.0098		1.71299e-28		1
Sko1	0.186679	0.162777	11.0282		1.39649e-28		1
Dal82	0.222166	0.178519	11.054		1.0481e-28		1
Sfp1	0.227272	0.201998	11.1073		5.78252e-29		1
Hap4	0.192134	0.171492	11.2454		1.21927e-29		1
Met32	0.220054	0.180641	11.6603		1.01681e-31		1
Aro80	0.184227	0.169917	11.6928		6.93486e-32		1
Tec1	0.189573	0.166984	11.6997		6.39801e-32		1
Swi5	0.178816	0.169027	11.8384		1.23501e-32		1
Hir3	0.191979	0.17342	12.0639		8.19416e-34		1
Gat3	0.219908	0.193963	12.1856		1.85484e-34		1
Pho2	0.198548	0.186101	12.2087		1.39685e-34		1
Mth1	0.238841	0.203126	12.3272		3.23263e-35		1
Yml081w	0.246757	0.171718	12.5777		1.3998e-36		1
Hir2	0.229023	0.180435	12.8723		3.22231e-38		1
Rgm1	0.198021	0.164181	13.1947		4.70379e-40		1
Stb2	0.192864	0.160866	13.9057		2.92621e-44		1
Hms1	0.333907	0.196379	14.3116		9.25743e-47		1
Sfl1	0.196874	0.166823	15.1335		4.86733e-52		1
Tos8	0.191726	0.175203	17.3182		1.71497e-67		1
Yap5	0.27667	0.195085	18.7982		3.90361e-79		1
Pdr1	0.213761	0.179003	20.2318		2.56911e-91		1
Rap1	0.214439	0.187786	20.8293		1.17393e-96		1
Xbp1	0.203745	0.180357	20.932		1.36951e-97		1
Swi4	0.234854	0.209147	8.18792		1.32884e-16		1
Mga1	0.18464	0.17803	8.09617		2.8358e-16		1
Mss11	0.173429	0.173327	8.00712		5.87141e-16		1
Smp1	0.211107	0.195806	8.00996		5.73741e-16		1
Ino4	0.199718	0.188837	7.95187		9.18565e-16		1
Mig1	0.178755	0.16971	7.9035		1.35591e-15		1
Aft1	0.222541	0.189584	7.49517		3.31073e-14		1
Reb1	0.206387	0.184032	7.0958		6.43008e-13		1
Hms2	0.175936	0.173106	6.95629		1.74676e-12		1
Fkh1	0.206334	0.188889	6.78308		5.88211e-12		1
Hir1	0.210948	0.200426	6.58059		2.34295e-11		1
Put3	0.230251	0.200139	6.48963		4.30238e-11		1
Oaf1	0.207372	0.196005	6.46037		5.22223e-11		1
Dot6	0.256697	0.169208	6.41892		6.86235e-11		1
Stp4	0.156467	0.162919	6.15673		3.71314e-10		1
Snt2	0.184516	0.166849	6.1099		4.98469e-10		1
Adr1	0.204278	0.167894	6.06942		6.41874e-10		1
Gat1	0.207872	0.193574	6.02166		8.63188e-10		1
Mal33	0.211624	0.17717	5.75849		4.24337e-09		1
Spt10	0.267742	0.164972	5.70617		5.77726e-09		1
Leu3	0.431125	0.184981	5.69303		6.24025e-09		1
Cup9	0.206991	0.169083	5.63867		8.56837e-09		1
Azf1	0.192709	0.194875	5.61536		9.80741e-09		1
Spt2	0.229011	0.1719	5.59049		1.13213e-08		1
Swi6	0.226606	0.206126	5.43093		2.80312e-08		1
Gcr2	0.178775	0.169577	5.42651		2.87331e-08		1
Rtg1	0.186003	0.167891	5.33951		4.65992e-08		1
Mot3	0.232146	0.166633	5.30005		5.78869e-08		1
Upc2	0.171067	0.163518	5.21333		9.27403e-08		1
Abf1	0.198111	0.188478	4.93375		4.03336e-07		1
Cbf1	0.216458	0.19235	4.74376		1.04892e-06		0.999999
Gal4	0.148643	0.185335	4.37229		6.14756e-06		0.999994
Ygr067c	0.292192	0.174428	4.32953		7.47152e-06		0.999993
Urc2	0.160808	0.185594	4.26855		9.83752e-06		0.99999
Gcn4	0.164854	0.170489	4.18246		1.44185e-05		0.999986
Ace2	0.200824	0.178469	3.85874		5.69859e-05		0.999943
Wtm1	0.554456	0.148928	3.74903		8.87595e-05		0.999911
Phd1	0.187438	0.175234	3.69945		0.000108034		0.999892
Skn7	0.217606	0.20421	3.42293		0.00030975		0.99969
Ash1	0.182054	0.170557	3.30474		0.000475318		0.999525
Stb1	0.194761	0.17877	3.27418		0.000529847		0.99947
Yap6	0.215632	0.184234	3.0445		0.00116532		0.998835
Yhp1	0.164295	0.173827	3.02439		0.00124568		0.998754
Rtg3	0.492904	0.162433	2.90207		0.00185354		0.998146
Yap1	0.20943	0.1978	2.80703		0.00250002		0.9975
Rlm1	0.209921	0.176222	2.77728		0.00274084		0.997259
Sok2	0.186185	0.165912	2.69561		0.00351298		0.996487
Hal9	0.177801	0.152433	2.55059		0.00537702		0.994623
Sut1	0.194685	0.172037	2.23633		0.012665		0.987335
Stp2	0.167473	0.16818	2.11883		0.0170524		0.982948
Cst6	0.164774	0.152913	1.94338		0.0259851		0.974015
Dat1	0.111804	0.146121	1.86653		0.0309837		0.969016
Yap3	0.130787	0.172311	1.81184		0.0350054		0.964995
Haa1	nan	0.157585	1.7317		0.0416634		0.958337
Thi2	0.0968954	0.15523	1.60238		0.0545363		0.945464
Arg80	0.193314	0.176296	1.5654		0.0587448		0.941255
Oaf3	0.171873	0.164275	1.51685		0.0646524		0.935348
Mot2	0.204445	0.18687	1.51052		0.0654559		0.934544
Dal80	0.173127	0.166699	1.47755		0.0697647		0.930235
Stb6	0.290174	0.152101	1.43914		0.0750552		0.924945
Tbs1	0.232277	0.207446	1.42259		0.0774274		0.922573
Gzf3	0.137451	0.153862	1.36412		0.0862642		0.913736
Kss1	0.121535	0.166236	1.36236		0.0865419		0.913458
Zap1	0.526514	0.175655	1.22706		0.1099		0.8901
Eds1	0.146576	0.162385	1.1894		0.11714		0.88286
Ynr063w	0.257583	0.175201	1.12527		0.130238		0.869762
Met28	0.165297	0.161235	1.06316		0.143855		0.856145
Wtm2	0.00310647	0.162237	0.923019		0.177999		0.822001
Sip3	0.308335	0.159404	0.880639		0.189257		0.810743
Crz1	0.187726	0.157285	0.807503		0.209688		0.790312
Cad1	0.142349	0.167355	0.720856		0.235499		0.764501
Sum1	0.130953	0.154743	0.720833		0.235506		0.764494
Fzf1	0.166281	0.173595	0.714803		0.237365		0.762635
Hog1	0.33698	0.14497	0.65419		0.256495		0.743505
Rgt1	0.192337	0.167328	0.578805		0.28136		0.71864
Opi1	0.397443	0.177626	0.501231		0.308104		0.691896
Hsf1	0.181031	0.160606	0.493641		0.31078		0.68922
Yer184c	0.303096	0.165401	0.484083		0.314164		0.685836
Met18	0.0398891	0.140073	0.462928		0.321708		0.678292
Yfl052w	0.202905	0.16232	0.447763		0.327162		0.672838
Mig2	0.303739	0.169506	0.361657		0.358804		0.641196
Msn2	0.212812	0.20703	0.289662		0.386037		0.613963
Rph1	0.171648	0.166931	0.289531		0.386088		0.613912
Usv1	0.258689	0.166317	0.214645		0.415022		0.584978
Hac1	0.116646	0.158624	0.18161		0.427944		0.572056
Yer130c	0.147612	0.163462	0.137739		0.445223		0.554777
Stb4	0.200928	0.158337	0.128733		0.448784		0.551216
Yap7	0.189151	0.152181	0.0703874		0.471943		0.528057
Jhd1	0.125282	0.156679	0.0104804		0.495819		0.504181
Aft2	0.123086	0.168224	-0.0115462		0.504606		0.495394
Stb5	0.224643	0.163083	-0.0231935		0.509252		0.490748
Rsf2	0.203996	0.181176	-0.0794473		0.531662		0.468338
Ypr022c	0.222657	0.171002	-0.118765		0.547269		0.452731
Ecm22	0.1912	0.171016	-0.18173		0.572103		0.427897
Ypr196w	0.154653	0.156113	-0.253139		0.599919		0.400081
Ydr266c	0.139038	0.165309	-0.435772		0.668499		0.331501
Rco1	0.16226	0.162677	-0.441576		0.670602		0.329398
Ino2	0.191579	0.192234	-0.507491		0.694095		0.305905
Mbf1	0.0558172	0.182358	-0.515073		0.696749		0.303251
Uga3	0.253729	0.18634	-0.541918		0.706063		0.293937
Ime1	0.0750386	0.185733	-0.63639		0.737739		0.262261
Otu1	0.177205	0.173451	-0.64349		0.740047		0.259953
Ume1	0.182012	0.157123	-0.662545		0.746189		0.253811
Cha4	0.192583	0.178184	-0.736956		0.769425		0.230575
Nrg1	0.168855	0.160413	-0.763819		0.777513		0.222487
Rdr1	0.156087	0.165866	-0.791494		0.785672		0.214328
Ppr1	0.0588443	0.169912	-0.827802		0.796109		0.203891
Pho4	0.178683	0.176769	-0.91411		0.819671		0.180329
Rfx1	0.164132	0.166341	-1.00708		0.843051		0.156949
Stp1	0.159092	0.177519	-1.01084		0.843953		0.156047
Snf1	0.062439	0.178038	-1.25038		0.894419		0.105581
Yrr1	0.0628682	0.166025	-1.26688		0.897401		0.102599
Gal80	0.113463	0.149201	-1.28075		0.899859		0.100141
Pdr3	0.190985	0.205538	-1.29455		0.902263		0.0977374
Ykl222c	0.0923594	0.167878	-1.30215		0.903568		0.096432
Ybl054w	0.177959	0.182492	-1.31876		0.906375		0.0936247
War1	0.00783447	0.179429	-1.37883		0.916027		0.0839732
Gal3	0.0052469	0.158621	-1.42357		0.922714		0.0772858
Mds3	0.000908238	0.155645	-1.59635		0.944795		0.0552052
Bye1	0.057169	0.187808	-1.7009		0.95552		0.0444805
Ume6	0.18031	0.171917	-1.85787		0.968406		0.031594
Ybr239c	0.158306	0.156191	-1.93546		0.973533		0.0264671
Ndt80	0.0223463	0.175402	-2.08335		0.98139		0.0186095
Ylr278c	0.13647	0.175495	-2.11668		0.982856		0.0171436
Arg81	0.111334	0.176733	-2.19512		0.985922		0.0140776
Rpn4	0.165516	0.170282	-2.33382		0.990197		0.00980266
Smk1	0.0754625	0.194814	-2.40314		0.991873		0.00812743
Rim101	0.178891	0.161612	-2.69596		0.996491		0.00350934
Mcm1	0.196603	0.195342	-3.26363		0.99945		0.000549966

## Sheet: Condition9
TF	Average Correlation of the module-inferred functional binding List L1	Average Correlation of Original Harbison Binding List L2	Rank-sum test statistic	HA: L1 > L2	p value	HA: L1 < L2	p value
Msn1	0.628137	0.355707	10.6759		6.59901e-27		1
Rgm1	0.606127	0.461318	12.3083		4.08406e-35		1
Rap1	0.457502	0.390588	14.6122		1.17346e-48		1
Hms1	0.678092	0.312007	15.5504		7.90546e-55		1
Gat3	0.702965	0.484348	16.6738		1.01632e-62		1
Yap5	0.733211	0.53923	17.8049		3.23907e-71		1
Pho2	0.417631	0.326668	7.77114		3.88928e-15		1
Met31	0.402095	0.31406	7.55518		2.09135e-14		1
Sfp1	0.429736	0.366847	7.4182		5.93613e-14		1
Pdr1	0.486262	0.396602	7.3779		8.04012e-14		1
Hir3	0.385936	0.300044	6.49568		4.13289e-11		1
Xbp1	0.37417	0.293811	6.40995		7.27856e-11		1
Mig1	0.409979	0.301847	6.40399		7.56816e-11		1
Mss11	0.381365	0.29681	5.82644		2.83119e-09		1
Gcr2	0.43726	0.354106	5.68143		6.67876e-09		1
Gat1	0.330071	0.284316	5.64507		8.25581e-09		1
Mth1	0.384162	0.335856	5.62382		9.33891e-09		1
Spt2	0.480452	0.312965	5.49598		1.94275e-08		1
Smp1	0.407294	0.367802	5.49136		1.9943e-08		1
Rox1	0.365038	0.321669	5.43987		2.66599e-08		1
Hap4	0.407981	0.34485	5.22445		8.73376e-08		1
Hir1	0.35152	0.298199	5.21631		9.12625e-08		1
Rme1	0.462949	0.380853	4.78465		8.56449e-07		0.999999
Gts1	0.326237	0.272438	4.62824		1.84392e-06		0.999998
Yap6	0.350885	0.301521	4.30085		8.50722e-06		0.999991
Ino4	0.347394	0.32751	4.27234		9.67148e-06		0.99999
Azf1	0.342679	0.301926	4.22253		1.2079e-05		0.999988
Hir2	0.352931	0.295007	4.15959		1.59407e-05		0.999984
Mbp1	0.338289	0.308729	3.96064		3.73751e-05		0.999963
Cin5	0.330477	0.300713	3.87391		5.35505e-05		0.999946
Tos8	0.31701	0.299276	3.72321		9.83512e-05		0.999902
Gcr1	0.406058	0.337239	3.59803		0.000160318		0.99984
Pip2	0.376109	0.273796	3.4768		0.000253717		0.999746
Sfl1	0.323718	0.272805	3.30122		0.000481324		0.999519
Cup9	0.325732	0.282025	3.144		0.000833272		0.999167
Spt10	0.439559	0.322684	2.69176		0.00355377		0.996446
Snt2	0.341329	0.283676	2.68441		0.00363286		0.996367
Thi2	0.986785	0.369046	2.66103		0.00389511		0.996105
Msn4	0.34624	0.318167	2.60426		0.00460358		0.995396
Sok2	0.310143	0.293075	2.49071		0.00637448		0.993626
Fkh1	0.304407	0.292269	2.15823		0.015455		0.984545
Swi6	0.326976	0.309766	2.11789		0.0170922		0.982908
Tbs1	0.454811	0.276451	2.09426		0.0181182		0.981882
Reb1	0.30481	0.290813	2.04898		0.0202321		0.979768
Ash1	0.317364	0.294827	1.95719		0.0251626		0.974837
Fzf1	0.337211	0.315409	1.93203		0.0266781		0.973322
Jhd1	0.687162	0.283901	1.92324		0.0272247		0.972775
Cad1	0.497551	0.293707	1.90252		0.0285517		0.971448
Rlm1	0.296322	0.275434	1.89044		0.0293498		0.97065
Hal9	0.328982	0.279567	1.88531		0.0296937		0.970306
Fkh2	0.315949	0.303708	1.86736		0.0309257		0.969074
Urc2	0.363432	0.304004	1.82626		0.0339058		0.966094
Zap1	nan	0.337716	1.73146		0.041685		0.958315
Bas1	0.340219	0.273881	1.71677		0.0430106		0.956989
Yap1	0.328384	0.319279	1.6454		0.0499432		0.950057
Swi5	0.294564	0.276718	1.63978		0.0505258		0.949474
Msn2	0.300345	0.288156	1.62347		0.0522445		0.947756
Ace2	0.299739	0.292216	1.61768		0.0528657		0.947134
Mal33	0.321972	0.281662	1.61628		0.053017		0.946983
Met32	0.30743	0.271526	1.50359		0.0663432		0.933657
Yrr1	0.374713	0.26324	1.42519		0.0770504		0.92295
Abf1	0.292415	0.287103	1.42047		0.0777354		0.922265
Aft1	0.305184	0.277811	1.35746		0.0873175		0.912683
Dot6	0.322589	0.295141	1.3401		0.090107		0.909893
Oaf3	0.37596	0.278555	1.19423		0.116193		0.883807
Stp2	0.343454	0.297564	1.18639		0.117735		0.882265
Ybl054w	0.410686	0.279462	1.11412		0.132613		0.867387
Put3	0.369954	0.344734	1.08367		0.139257		0.860743
Stb4	0.493925	0.304344	1.05037		0.146774		0.853226
Rpn4	0.292332	0.290855	1.00991		0.156268		0.843732
Rdr1	0.29565	0.287043	0.999641		0.158742		0.841258
Hac1	0.445222	0.296567	0.975967		0.16454		0.83546
Yap7	0.670933	0.308507	0.971431		0.165667		0.834333
Gcn4	0.252867	0.28963	0.902574		0.183376		0.816624
Cst6	0.29388	0.261504	0.896118		0.185095		0.814905
Eds1	0.334437	0.276282	0.786115		0.2159		0.7841
Ino2	0.316146	0.309335	0.777216		0.218516		0.781484
Arr1	0.293284	0.242955	0.743991		0.228441		0.771559
Cha4	0.5799	0.300265	0.736919		0.230586		0.769414
Stb1	0.300027	0.295383	0.733525		0.231619		0.768381
Met28	0.391848	0.288861	0.680223		0.248182		0.751818
Yap3	0.274321	0.282588	0.668985		0.251752		0.748248
Gln3	0.293096	0.278499	0.552499		0.290303		0.709697
Stb5	0.314002	0.289601	0.543767		0.293301		0.706699
Ybr239c	0.291136	0.276891	0.540041		0.294584		0.705416
Dal81	0.282174	0.269559	0.499826		0.308599		0.691401
Swi4	0.315084	0.309822	0.414003		0.339436		0.660564
Mal13	0.327745	0.304607	0.396851		0.345739		0.654261
Rph1	0.300825	0.271666	0.394686		0.346537		0.653463
Rim101	0.280195	0.279086	0.33893		0.367331		0.632669
Yml081w	0.272829	0.269888	0.195324		0.42257		0.57743
Kss1	0.258478	0.28558	0.192496		0.423677		0.576323
Ydr049w	0.298451	0.296822	0.180635		0.428327		0.571673
Mga1	0.336452	0.315133	0.132925		0.447126		0.552874
Tye7	0.316747	0.313204	0.118033		0.453021		0.546979
Mot3	0.267775	0.268503	0.111778		0.4555		0.5445
Upc2	0.273759	0.279309	0.0520359		0.47925		0.52075
Sum1	0.27227	0.259668	0.0129765		0.494823		0.505177
Dal82	0.280065	0.283458	0.000198665		0.499921		0.500079
Gzf3	0.313824	0.294564	-0.047669		0.51901		0.48099
Rtg1	0.279655	0.286283	-0.0560539		0.522351		0.477649
Mac1	0.337838	0.316803	-0.0624676		0.524905		0.475095
Met18	0.238418	0.266411	-0.137093		0.554521		0.445479
Sip3	0.258364	0.307206	-0.184073		0.573022		0.426978
Yhp1	0.258189	0.263265	-0.212161		0.584009		0.415991
Usv1	0.211049	0.30995	-0.239144		0.594503		0.405497
Smk1	0.207559	0.291554	-0.278726		0.609773		0.390227
Snf1	0.195437	0.280105	-0.301858		0.61862		0.38138
Mcm1	0.309976	0.310383	-0.314696		0.623504		0.376496
Ypr022c	0.168622	0.279693	-0.397417		0.65447		0.34553
Yfl052w	0.236993	0.292549	-0.414164		0.660623		0.339377
Gal4	0.282231	0.292046	-0.460916		0.677571		0.322429
Sut1	0.296136	0.297577	-0.477586		0.683528		0.316472
Dig1	0.268542	0.271409	-0.518382		0.697904		0.302096
Pdr3	0.35092	0.300879	-0.550269		0.708933		0.291067
Rfx1	0.26935	0.2931	-0.557982		0.711572		0.288428
Skn7	0.334975	0.338315	-0.563085		0.713311		0.286689
Rgt1	0.248957	0.288464	-0.573113		0.716716		0.283284
Ixr1	0.286368	0.288166	-0.574609		0.717222		0.282778
Ynr063w	0.0443644	0.293881	-0.616331		0.731162		0.268838
Phd1	0.266339	0.274916	-0.631925		0.736282		0.263718
Ygr067c	0.133904	0.275403	-0.635629		0.737491		0.262509
Wtm1	0.233954	0.314424	-0.640667		0.73913		0.26087
Ylr278c	0.276473	0.286996	-0.664946		0.746957		0.253043
Hms2	0.273262	0.29011	-0.702132		0.758702		0.241298
Mot2	0.162596	0.271699	-0.703194		0.759032		0.240968
Adr1	0.260676	0.275879	-0.732152		0.767962		0.232038
Yer130c	0.269284	0.292741	-0.767059		0.778477		0.221523
Stp4	0.26032	0.263821	-0.773815		0.78048		0.21952
Mig3	0.145803	0.249591	-0.786463		0.784202		0.215798
Ykl222c	0.0817935	0.283162	-0.803118		0.789047		0.210953
Tec1	0.269156	0.269046	-0.824294		0.795114		0.204886
Stb2	0.276381	0.281094	-0.828705		0.796364		0.203636
Ecm22	0.152977	0.291214	-0.836015		0.798427		0.201573
Leu3	0.295581	0.331963	-0.886993		0.812459		0.187541
Mig2	0.0619549	0.263972	-0.888746		0.81293		0.18707
Ume1	0.200944	0.26281	-0.89602		0.814879		0.185121
Aro80	0.310907	0.327449	-0.905067		0.817285		0.182715
Dat1	0.0605219	0.300923	-0.914437		0.819756		0.180244
Pho4	0.273516	0.280414	-1.08126		0.860209		0.139791
Aft2	0.18925	0.335298	-1.1799		0.880979		0.119021
Rsf2	0.107271	0.283528	-1.22921		0.890503		0.109497
Gal80	0.22075	0.303103	-1.23798		0.892139		0.107861
Ypr196w	0.0255024	0.287267	-1.2409		0.892678		0.107322
Opi1	0.132146	0.260406	-1.25294		0.894886		0.105114
Hsf1	0.274212	0.28962	-1.34857		0.911262		0.0887381
Dal80	0.144802	0.309038	-1.45565		0.927256		0.0727443
Arg80	0.158087	0.275552	-1.47252		0.92956		0.0704401
Sko1	0.315037	0.333914	-1.71066		0.956428		0.0435717
Yjl206c	0.212615	0.264952	-1.82091		0.96569		0.0343103
Stp1	0.264522	0.30384	-1.90092		0.971344		0.0286562
Nrg1	0.268916	0.285174	-1.91893		0.972504		0.0274963
Arg81	0.168817	0.318916	-1.99361		0.976903		0.0230974
Oaf1	0.27852	0.290551	-2.0108		0.977827		0.0221733
Ume6	0.278163	0.288503	-2.20381		0.986231		0.0137688
Cbf1	0.278708	0.29245	-2.4775		0.993385		0.00661527

## Sheet: Condition10
TF	Average Correlation of the module-inferred functional binding List L1	Average Correlation of Original Harbison Binding List L2	Rank-sum test statistic	HA: L1 > L2	p value	HA: L1 < L2	p value
Mot3	0.329243	0.23568	8.44313		1.54477e-17		1
Hir3	0.311453	0.251928	8.51692		8.19277e-18		1
Mbp1	0.291516	0.260369	8.58892		4.38957e-18		1
Rtg1	0.3525	0.251778	8.59958		4.00054e-18		1
Dot6	0.311795	0.236662	9.37547		3.44331e-21		1
Spt10	0.359364	0.214961	9.39236		2.93367e-21		1
Stb2	0.278057	0.219207	9.52643		8.13923e-22		1
Cad1	0.30715	0.217964	9.5304		7.83388e-22		1
Aft1	0.244507	0.21981	9.721		1.22677e-22		1
Fkh1	0.235462	0.219485	9.74472		9.7153e-23		1
Yap1	0.285211	0.261236	10.7165		4.2605e-27		1
Sut1	0.322171	0.278832	11.1385		4.07255e-29		1
Cin5	0.299715	0.273578	11.3593		3.33409e-30		1
Sok2	0.28827	0.268795	11.3759		2.75517e-30		1
Met31	0.31473	0.249169	11.595		2.18501e-31		1
Yml081w	0.376095	0.242712	12.0741		7.2403e-34		1
Msn1	0.458139	0.257786	12.3314		3.0697e-35		1
Tec1	0.253954	0.20666	12.4188		1.03338e-35		1
Mac1	0.352192	0.271578	12.4571		6.39302e-36		1
Sko1	0.327767	0.251926	12.9592		1.04234e-38		1
Phd1	0.247524	0.222772	13.3444		6.38777e-41		1
Azf1	0.32811	0.265841	13.3633		4.95665e-41		1
Hsf1	0.386133	0.22976	13.537		4.73035e-42		1
Cup9	0.346606	0.293641	13.6131		1.67382e-42		1
Swi6	0.291938	0.25167	14.1468		9.77112e-46		1
Abf1	0.269965	0.243663	14.186		5.5941e-46		1
Mig1	0.316525	0.226626	14.3084		9.70264e-47		1
Hap4	0.430474	0.332185	14.4706		9.28975e-48		1
Spt2	0.499857	0.298773	14.9288		1.07072e-50		1
Smp1	0.32016	0.271357	14.9935		4.04702e-51		1
Sfl1	0.342508	0.229726	15.0448		1.86623e-51		1
Gcr1	0.471254	0.28497	15.1665		2.94677e-52		1
Sfp1	0.38921	0.311221	15.25		8.22727e-53		1
Mss11	0.290037	0.254064	15.3125		3.15409e-53		1
Rlm1	0.309471	0.256854	15.4966		1.82757e-54		1
Msn2	0.295898	0.243709	15.8534		6.66309e-57		1
Msn4	0.289291	0.254494	16.0371		3.51802e-58		1
Tye7	0.343063	0.235317	16.2681		8.30745e-60		1
Bas1	0.548028	0.243631	16.6146		2.72979e-62		1
Swi4	0.296847	0.249952	16.6482		1.55845e-62		1
Gcr2	0.368542	0.252246	17.0432		1.96388e-65		1
Mth1	0.293884	0.245221	17.0527		1.66882e-65		1
Ino4	0.279214	0.244508	17.483		9.65484e-69		1
Hir1	0.304395	0.239882	18.8858		7.45675e-80		1
Pdr1	0.375006	0.286903	19.301		2.63274e-83		1
Gat3	0.378173	0.275951	19.4547		1.33063e-84		1
Pho2	0.31647	0.231381	20.0618		7.96814e-90		1
Yap6	0.402118	0.334548	20.0739		6.23971e-90		1
Hms1	0.635093	0.263317	21.1582		1.16029e-99		1
Rox1	0.384319	0.313877	22.2173		1.1683e-109		1
Gts1	0.391712	0.249052	23.0517		7.07716e-118		1
Rgm1	0.383881	0.272433	24.8959		4.11587e-137		1
Xbp1	0.343054	0.244003	25.2366		7.94449e-141		1
Yap5	0.44501	0.290427	26.7307		1.03485e-157		1
Tos8	0.283817	0.242973	28.0225		4.32482e-173		1
Rap1	0.326454	0.274998	35.2099		7.04265e-272		1
Aro80	0.29653	0.242715	7.97735		7.47558e-16		1
Dal81	0.255896	0.219322	7.91686		1.21793e-15		1
Yjl206c	0.327086	0.242228	7.72397		5.63815e-15		1
Swi5	0.259394	0.233088	7.69203		7.24084e-15		1
Mig3	0.51725	0.239529	7.52688		2.59836e-14		1
Stp1	0.308275	0.268578	7.16697		3.83378e-13		1
Put3	0.408526	0.262198	7.10996		5.80383e-13		1
Stb1	0.27771	0.245994	6.96105		1.68867e-12		1
Skn7	0.258875	0.236597	6.75679		7.05427e-12		1
Ixr1	0.263871	0.242507	6.6625		1.34602e-11		1
Hal9	0.2902	0.237565	6.34053		1.14489e-10		1
Pip2	0.299799	0.216853	6.19683		2.88057e-10		1
Fzf1	0.264174	0.238536	6.03114		8.1405e-10		1
Gln3	0.282753	0.212029	6.00409		9.6202e-10		1
Rme1	0.31676	0.262702	6.00155		9.77215e-10		1
Hir2	0.321273	0.287154	5.91006		1.70989e-09		1
Fkh2	0.256449	0.236384	5.89		1.93098e-09		1
Stp4	0.286972	0.227532	5.81936		2.95359e-09		1
Rpn4	0.252481	0.216781	5.81615		3.01099e-09		1
Eds1	0.286562	0.229576	5.53563		1.55052e-08		1
Ace2	0.255759	0.238651	5.47135		2.2331e-08		1
Pho4	0.267296	0.244254	5.34202		4.59571e-08		1
Mal13	0.264107	0.236362	5.08777		1.81145e-07		1
Upc2	0.208938	0.213943	4.97048		3.33942e-07		1
Mcm1	0.271077	0.258996	4.96943		3.35742e-07		1
Ygr067c	0.55936	0.263129	4.8449		6.33381e-07		0.999999
Yap3	0.214052	0.199013	4.66806		1.5203e-06		0.999998
Cbf1	0.223952	0.212832	4.6065		2.04754e-06		0.999998
Rph1	0.402231	0.251528	4.27851		9.40741e-06		0.999991
Mal33	0.260305	0.234273	4.23022		1.16732e-05		0.999988
Ume6	0.283183	0.251747	4.22221		1.20958e-05		0.999988
Met32	0.259648	0.229104	3.69736		0.000108929		0.999891
Ash1	0.251534	0.244285	3.64857		0.000131854		0.999868
Ypr022c	0.731247	0.252259	3.35156		0.000401794		0.999598
Gcn4	0.235957	0.216449	3.27657		0.00052538		0.999475
Urc2	0.378729	0.231573	3.26964		0.000538431		0.999462
Nrg1	0.330912	0.320713	3.18378		0.000726837		0.999273
Dal82	0.283604	0.255215	3.14457		0.000831666		0.999168
Yap7	0.181347	0.263044	3.12997		0.000874121		0.999126
Ino2	0.277824	0.250322	3.12867		0.000877994		0.999122
Rfx1	0.216125	0.222721	3.00914		0.00130996		0.99869
Yhp1	0.2339	0.21017	2.76377		0.00285687		0.997143
Gat1	0.219251	0.212638	2.55933		0.00524369		0.994756
Stb6	0.538243	0.241686	2.45502		0.00704388		0.992956
Usv1	0.602647	0.226517	2.43699		0.0074051		0.992595
Snf1	0.541839	0.225258	2.42799		0.00759141		0.992409
Cst6	0.264573	0.238501	2.26229		0.0118397		0.98816
Cha4	0.483149	0.207041	2.22894		0.0129089		0.987091
Ydr266c	0.356418	0.22202	2.13489		0.0163851		0.983615
Dat1	0.499082	0.219637	1.96644		0.0246237		0.975376
Rtg3	0.29544	0.233253	1.8269		0.0338577		0.966142
Hac1	0.244399	0.20168	1.77823		0.0376833		0.962317
Rgt1	0.276892	0.261688	1.72769		0.042022		0.957978
Ynr063w	0.498816	0.238553	1.71919		0.0427899		0.95721
Stp2	0.265615	0.224658	1.70516		0.0440825		0.955917
Met28	0.210726	0.251866	1.65517		0.0489448		0.951055
Adr1	0.256883	0.239724	1.58934		0.0559917		0.944008
Oaf1	0.245965	0.237774	1.42662		0.0768451		0.923155
Reb1	0.250597	0.248641	1.40773		0.0796049		0.920395
Yer130c	0.227018	0.228255	1.34268		0.0896882		0.910312
Mds3	0.746837	0.233516	1.32748		0.0921743		0.907826
Ykl222c	0.201635	0.242985	1.31092		0.0949427		0.905057
Yer184c	0.429896	0.222796	1.14829		0.125424		0.874576
Arr1	0.257072	0.23235	1.08682		0.138558		0.861442
Hog1	0.623422	0.193404	1.07916		0.140258		0.859742
Bye1	0.412971	0.257908	1.05655		0.145358		0.854642
Ybl054w	0.2778	0.216492	1.03455		0.150439		0.849561
Gal4	0.306164	0.214128	0.89202		0.186191		0.813809
Ecm22	0.133669	0.237135	0.889917		0.186755		0.813245
Mig2	0.527048	0.233343	0.857201		0.195667		0.804333
Mot2	0.334839	0.242016	0.827757		0.203904		0.796096
Uga3	0.40389	0.249765	0.763524		0.222576		0.777424
Jhd1	0.306083	0.237785	0.726753		0.233689		0.766311
Tbs1	0.309649	0.229161	0.64953		0.257998		0.742002
Crz1	0.384664	0.253066	0.524092		0.300107		0.699893
Snt2	0.245723	0.254037	0.459413		0.322969		0.677031
Mbf1	0.496396	0.27448	0.365333		0.357431		0.642569
Kss1	0.283042	0.225747	0.35391		0.361703		0.638297
Ylr278c	0.251693	0.232653	0.217644		0.413853		0.586147
Dig1	0.256595	0.232545	0.199623		0.420888		0.579112
Zap1	0.310445	0.241015	0.113678		0.454747		0.545253
Ypr196w	0.238285	0.22954	0.064318		0.474359		0.525641
Thi2	0.396601	0.260316	0.0374858		0.485049		0.514951
Rco1	0.257408	0.23674	0.0118474		0.495274		0.504726
Stb4	0.233263	0.229334	-0.0167808		0.506694		0.493306
Gal80	0.25892	0.241804	-0.164847		0.565468		0.434532
Yrr1	0.247326	0.218901	-0.340664		0.633322		0.366678
Ndt80	0.222562	0.232305	-0.470412		0.68097		0.31903
Otu1	0.252764	0.23424	-0.497025		0.690414		0.309586
Ppr1	0.293555	0.231283	-0.511225		0.695403		0.304597
Wtm2	0.212837	0.238677	-0.584084		0.720418		0.279582
Rsf2	0.234647	0.230705	-0.615062		0.730743		0.269257
Wtm1	0.176968	0.217553	-0.668702		0.748157		0.251843
Rdr1	0.270792	0.24822	-0.705737		0.759824		0.240176
Met18	0.195781	0.230249	-0.880011		0.810573		0.189427
Ume1	0.253374	0.243413	-0.939968		0.826383		0.173617
War1	0.0487636	0.252036	-1.02464		0.847233		0.152767
Yfl052w	0.103079	0.241716	-1.03156		0.848861		0.151139
Ime1	0.0464516	0.235798	-1.03476		0.849609		0.150391
Gzf3	0.149641	0.229151	-1.14574		0.874049		0.125951
Arg81	0.151272	0.230444	-1.20025		0.884979		0.115021
Leu3	0.307138	0.316723	-1.22705		0.890099		0.109901
Smk1	0.16737	0.22557	-1.3583		0.912815		0.087185
Oaf3	0.219334	0.245208	-1.36265		0.913503		0.0864966
Gal3	0.0116623	0.24223	-1.38116		0.916385		0.0836147
Hms2	0.223064	0.214035	-1.52676		0.936589		0.0634108
Haa1	0.00034257	0.216771	-1.65789		0.95133		0.0486703
Pdr3	0.164441	0.233839	-2.0456		0.979602		0.0203979
Mga1	0.214235	0.234582	-2.0606		0.980329		0.0196707
Opi1	0.138301	0.22479	-2.19228		0.98582		0.0141796
Stb5	0.131982	0.22517	-2.19426		0.985892		0.0141082
Arg80	0.122162	0.232437	-2.69455		0.996476		0.00352421
Sip3	0.0947787	0.239462	-2.83292		0.997694		0.00230628
Aft2	0.138991	0.220704	-2.894		0.998098		0.00190187
Dal80	0.116661	0.222356	-3.40401		0.999668		0.000332024
Ybr239c	0.143894	0.239531	-3.4906		0.999759		0.000240971
Sum1	0.213499	0.248533	-4.72415		0.999999		1.15542e-06
Ydr049w	0.206439	0.226383	-5.38624		1		3.59729e-08
Rim101	0.26453	0.257154	-5.95221		1		1.3227e-09

[truncated: 30 more sheets: Condition11, Condition12, Condition13, Condition14, Condition15, Condition16, Condition17, Condition18, Condition19, Condition20, Condition21, Condition22, Condition23, Condition24, Condition25, Condition26, Condition27, Condition28, Condition29, Condition30 …]
