# Supplementary material for: Transcription factor regulatory modules provide the molecular mechanisms for functional redundancy observed among transcription factors in yeast
Source: BMC Bioinformatics. 2019 Dec 27;20(Suppl 23):630. doi: 10.1186/s12859-019-3212-8 (PMC6933673; doi:10.1186/s12859-019-3212-8)
Supplement: Supplementary file 7 — Additional file 7 Literature evidence of the mined-out TF regulatory modules. [file 12859_2019_3212_MOESM7_ESM.xlsx]

## Sheet: Supplementary File 7
TF Module	Module Regulated Gene	PubMed	Literature
Cst6, Pdr3	YOL150C	20385592	Reimand J et al., Nucleic Acids Res, 2010;38(14):4768-77
Rlm1, Skn7, Swi4	YLR101C	20385592	Reimand J et al., Nucleic Acids Res, 2010;38(14):4768-77
Nrg1, Sok2, Yap1, Yap6	RSM10	15343339	Harbison CT et al., Nature, 2004;431(7004):99-104
Cst6, Pdr3	UBP7	20385592	Reimand J et al., Nucleic Acids Res, 2010;38(14):4768-77
Mbp1, Mcm1, Swi4	WHI2	20385592	Reimand J et al., Nucleic Acids Res, 2010;38(14):4768-77
Adr1, Yap6	WHI2	20385592	Reimand J et al., Nucleic Acids Res, 2010;38(14):4768-77
Ace2, Fkh2, Swi5	PRY3	12399584	Lee TI et al., Science, 2002;298(5594):799-804
Ace2, Fkh2, Swi5	PRY3	11572776	Simon I et al., Cell, 2001;106(6):697-708
Ace2, Fkh2, Rap1, Swi5	PRY3	12399584	Lee TI et al., Science, 2002;298(5594):799-804
Mbp1, Rme1, Swi4	IGD1	15343339	Harbison CT et al., Nature, 2004;431(7004):99-104
Mbp1, Rme1, Swi4	IGD1	12399584	Lee TI et al., Science, 2002;298(5594):799-804
Mcm1, Bul1, Ste12	YDR210C-D	15343339	Harbison CT et al., Nature, 2004;431(7004):99-104
Cst6, Pdr3	HMLALPHA1	20385592	Reimand J et al., Nucleic Acids Res, 2010;38(14):4768-77
Mcm1, Ste12, Tec1	SFG1	15343339	Harbison CT et al., Nature, 2004;431(7004):99-104
Fkh1, Rlm1, Skn7, Ste12, Swi4	SFG1	15343339	Harbison CT et al., Nature, 2004;431(7004):99-104
Fkh1, Skn7, Swi4	SFG1	15343339	Harbison CT et al., Nature, 2004;431(7004):99-104
Rlm1, Skn7, Swi4	SFG1	15343339	Harbison CT et al., Nature, 2004;431(7004):99-104
Cst6, Pdr3	UBC6	20385592	Reimand J et al., Nucleic Acids Res, 2010;38(14):4768-77
Cad1, Crz1	CIT2	20385592	Reimand J et al., Nucleic Acids Res, 2010;38(14):4768-77
Nrg1, Phd1, Skn7, Swi4, Yap6	PET9	12399584	Lee TI et al., Science, 2002;298(5594):799-804
Nrg1, Phd1, Swi4, Yap6	PET9	12399584	Lee TI et al., Science, 2002;298(5594):799-804
Cst6, Pdr3	ATG1	20385592	Reimand J et al., Nucleic Acids Res, 2010;38(14):4768-77
Cst6, Pdr3	YIL060W	20385592	Reimand J et al., Nucleic Acids Res, 2010;38(14):4768-77
Eds1, Msn2	SED5	20385592	Reimand J et al., Nucleic Acids Res, 2010;38(14):4768-77
Eds1, Msn2	RPN14	20385592	Reimand J et al., Nucleic Acids Res, 2010;38(14):4768-77
Ste12, Swi4, Swi5	PCL2	15343339	Harbison CT et al., Nature, 2004;431(7004):99-104
Ste12, Swi4, Swi5	PCL2	12399584	Lee TI et al., Science, 2002;298(5594):799-804
Cbf1, Dal82, Ino2	YCR050C	20385592	Reimand J et al., Nucleic Acids Res, 2010;38(14):4768-77
Elp4, Ino2, Ino4	FAS1	15343339	Harbison CT et al., Nature, 2004;431(7004):99-104
Elp4, Ino2, Ino4, Opi1	FAS1	15343339	Harbison CT et al., Nature, 2004;431(7004):99-104
Elp4, Ino2, Opi1	FAS1	15343339	Harbison CT et al., Nature, 2004;431(7004):99-104
Elp4, Opi1	FAS1	15343339	Harbison CT et al., Nature, 2004;431(7004):99-104
Cst6, Pdr3	YCR018C-A	20385592	Reimand J et al., Nucleic Acids Res, 2010;38(14):4768-77
Eds1, Msn2	FDO1	20385592	Reimand J et al., Nucleic Acids Res, 2010;38(14):4768-77
Msn2, Rim101, Smp1	SPL2	20385592	Reimand J et al., Nucleic Acids Res, 2010;38(14):4768-77
Cbf1, Dal82, Ino2, Ino4	SPL2	20385592	Reimand J et al., Nucleic Acids Res, 2010;38(14):4768-77
Cbf1, Dal82, Ino2	SPL2	20385592	Reimand J et al., Nucleic Acids Res, 2010;38(14):4768-77
Ste12, Swi4, Swi5	CRH1	15343339	Harbison CT et al., Nature, 2004;431(7004):99-104
Ste12, Swi4, Swi5	CRH1	12399584	Lee TI et al., Science, 2002;298(5594):799-804
Mcm1, Ste12, Tec1	MSG5	15343339	Harbison CT et al., Nature, 2004;431(7004):99-104
Cad1, Crz1	PRM4	20385592	Reimand J et al., Nucleic Acids Res, 2010;38(14):4768-77
Eds1, Msn2	PRM4	20385592	Reimand J et al., Nucleic Acids Res, 2010;38(14):4768-77
Ace2, Fkh2, Swi5	YER189W	11572776	Simon I et al., Cell, 2001;106(6):697-708
Ace2, Elp4, Swi5	YER189W	15343339	Harbison CT et al., Nature, 2004;431(7004):99-104
Ace2, Elp4, Swi5, Tec1	YER189W	15343339	Harbison CT et al., Nature, 2004;431(7004):99-104
Cst6, Pdr3	ADH3	20385592	Reimand J et al., Nucleic Acids Res, 2010;38(14):4768-77
Mcm1, Ste12, Tec1	MFA1	15343339	Harbison CT et al., Nature, 2004;431(7004):99-104
Rme1, Ste12, Swi4	MFA1	16880382	Chua G et al., Proc Natl Acad Sci U S A, 2006;0(0)
Cad1, Crz1	GYL1	20385592	Reimand J et al., Nucleic Acids Res, 2010;38(14):4768-77
Adr1, Yap6	GYL1	20385592	Reimand J et al., Nucleic Acids Res, 2010;38(14):4768-77
Mbp1, Mcm1, Swi4	YHP1	15343339	Harbison CT et al., Nature, 2004;431(7004):99-104
Mbp1, Mcm1, Swi4	YHP1	12399584	Lee TI et al., Science, 2002;298(5594):799-804
Mbp1, Mcm1, Swi4	YHP1	16709784	Workman CT et al., Science, 2006;312(5776):1054-9
Fkh1, Mcm1, Ndd1	BUD4	15343339	Harbison CT et al., Nature, 2004;431(7004):99-104
Fkh1, Mcm1, Ndd1	BUD4	11572776	Simon I et al., Cell, 2001;106(6):697-708
Rlm1, Skn7, Swi4	YOR314W	12399584	Lee TI et al., Science, 2002;298(5594):799-804
Adr1, Yap6	BMH2	20385592	Reimand J et al., Nucleic Acids Res, 2010;38(14):4768-77
Cst6, Pdr3	BMH2	20385592	Reimand J et al., Nucleic Acids Res, 2010;38(14):4768-77
Cst6, Pdr3	DIC1	20385592	Reimand J et al., Nucleic Acids Res, 2010;38(14):4768-77
Cst6, Pdr3	HIS7	20385592	Reimand J et al., Nucleic Acids Res, 2010;38(14):4768-77
Msn2, Rim101, Smp1	SWI1	20385592	Reimand J et al., Nucleic Acids Res, 2010;38(14):4768-77
Mbp1, Tos8	SWI1	20385592	Reimand J et al., Nucleic Acids Res, 2010;38(14):4768-77
Nrg1, Sok2, Yap1, Yap6	SWI1	20385592	Reimand J et al., Nucleic Acids Res, 2010;38(14):4768-77
Cbf1, Dal82, Ino2, Ino4	SWI1	20385592	Reimand J et al., Nucleic Acids Res, 2010;38(14):4768-77
Cbf1, Dal82, Ino2	SWI1	20385592	Reimand J et al., Nucleic Acids Res, 2010;38(14):4768-77
Met28, Msn2, Mth1, Mot2, Sok2	SWI1	20385592	Reimand J et al., Nucleic Acids Res, 2010;38(14):4768-77
Fkh1, Tos8	SWI1	20385592	Reimand J et al., Nucleic Acids Res, 2010;38(14):4768-77
Fkh1, Msn2, Tos8	SWI1	20385592	Reimand J et al., Nucleic Acids Res, 2010;38(14):4768-77
Cad1, Crz1	SWI1	20385592	Reimand J et al., Nucleic Acids Res, 2010;38(14):4768-77
Adr1, Yap6	SWI1	20385592	Reimand J et al., Nucleic Acids Res, 2010;38(14):4768-77
Eds1, Msn2	SWI1	20385592	Reimand J et al., Nucleic Acids Res, 2010;38(14):4768-77
Cst6, Pdr3	SWI1	20385592	Reimand J et al., Nucleic Acids Res, 2010;38(14):4768-77
Mbp1, Rme1, Swi4	SWI1	20385592	Reimand J et al., Nucleic Acids Res, 2010;38(14):4768-77
Nrg1, Sko1, Sok2, Yap6	SWI1	20385592	Reimand J et al., Nucleic Acids Res, 2010;38(14):4768-77
Fkh1, Mcm1, Ndd1	ACE2	15343339	Harbison CT et al., Nature, 2004;431(7004):99-104
Fkh1, Mcm1, Ndd1	ACE2	11572776	Simon I et al., Cell, 2001;106(6):697-708
Cst6, Pdr3	NAT1	20385592	Reimand J et al., Nucleic Acids Res, 2010;38(14):4768-77
Fkh1, Skn7, Swi4	CWP2	15343339	Harbison CT et al., Nature, 2004;431(7004):99-104
Mbp1, Rlm1, Skn7, Swi4	CWP2	12399584	Lee TI et al., Science, 2002;298(5594):799-804
Rlm1, Skn7, Swi4	CWP2	12399584	Lee TI et al., Science, 2002;298(5594):799-804
Cst6, Pdr3	WWM1	20385592	Reimand J et al., Nucleic Acids Res, 2010;38(14):4768-77
Elp4, Iki1	DLD1	10628845	Lodi T et al., Mol Gen Genet, 1999;262(4):623-32
Cst6, Pdr3	YMR141C	20385592	Reimand J et al., Nucleic Acids Res, 2010;38(14):4768-77
Ace2, Fkh2, Swi5	ZRT1	20385592	Reimand J et al., Nucleic Acids Res, 2010;38(14):4768-77
Ace2, Ash1, Fkh2	ZRT1	20385592	Reimand J et al., Nucleic Acids Res, 2010;38(14):4768-77
Cst6, Pdr3	ZRT1	20385592	Reimand J et al., Nucleic Acids Res, 2010;38(14):4768-77
Ace2, Fkh2, Swi5	MRPL4	15343339	Harbison CT et al., Nature, 2004;431(7004):99-104
Ace2, Fkh2, Swi5	MRPL4	12399584	Lee TI et al., Science, 2002;298(5594):799-804
Cad1, Crz1	GCR1	20385592	Reimand J et al., Nucleic Acids Res, 2010;38(14):4768-77
Cst6, Pdr3	MPH1	20385592	Reimand J et al., Nucleic Acids Res, 2010;38(14):4768-77
Mbp1, Rlm1, Skn7, Swi4	MNN1	15343339	Harbison CT et al., Nature, 2004;431(7004):99-104
Rlm1, Skn7, Swi4	MNN1	15343339	Harbison CT et al., Nature, 2004;431(7004):99-104
Cst6, Pdr3	AGP1	20385592	Reimand J et al., Nucleic Acids Res, 2010;38(14):4768-77
Nrg1, Sok2, Yap1, Yap6	YAP6	15343339	Harbison CT et al., Nature, 2004;431(7004):99-104
Nrg1, Sok2, Yap1, Yap6	YAP6	12399584	Lee TI et al., Science, 2002;298(5594):799-804
Ace2, Fkh2, Swi5	YLR302C	20385592	Reimand J et al., Nucleic Acids Res, 2010;38(14):4768-77
Cst6, Pdr3	YER187W	20385592	Reimand J et al., Nucleic Acids Res, 2010;38(14):4768-77
Cst6, Pdr3	SKI6	20385592	Reimand J et al., Nucleic Acids Res, 2010;38(14):4768-77
Cst6, Pdr3	TAF6	20385592	Reimand J et al., Nucleic Acids Res, 2010;38(14):4768-77
Cst6, Pdr3	GRX3	20385592	Reimand J et al., Nucleic Acids Res, 2010;38(14):4768-77
Elp4, Iki1	CYB2	10972830	Ramil E et al., Mol Microbiol, 2000;37(5):1116-32
Cst6, Pdr3	KIN4	20385592	Reimand J et al., Nucleic Acids Res, 2010;38(14):4768-77
Ace2, Fkh2, Swi5	GAT1	15343339	Harbison CT et al., Nature, 2004;431(7004):99-104
Ace2, Fkh2, Swi5	GAT1	12399584	Lee TI et al., Science, 2002;298(5594):799-804
Ace2, Fkh2, Rap1, Swi5	GAT1	15343339	Harbison CT et al., Nature, 2004;431(7004):99-104
Ace2, Fkh2, Rap1, Swi5	GAT1	12399584	Lee TI et al., Science, 2002;298(5594):799-804
Cst6, Pdr3	YMR173W-A	20385592	Reimand J et al., Nucleic Acids Res, 2010;38(14):4768-77
Cst6, Pdr3	VMA8	20385592	Reimand J et al., Nucleic Acids Res, 2010;38(14):4768-77
Cad1, Crz1	ATF1	20385592	Reimand J et al., Nucleic Acids Res, 2010;38(14):4768-77
Cst6, Pdr3	ATF1	20385592	Reimand J et al., Nucleic Acids Res, 2010;38(14):4768-77
Cst6, Pdr3	YGL074C	20385592	Reimand J et al., Nucleic Acids Res, 2010;38(14):4768-77
Ace2, Ash1, Fkh2	RMI1	15343339	Harbison CT et al., Nature, 2004;431(7004):99-104
Eds1, Msn2	CYK3	20385592	Reimand J et al., Nucleic Acids Res, 2010;38(14):4768-77
Cst6, Pdr3	YGL188C	20385592	Reimand J et al., Nucleic Acids Res, 2010;38(14):4768-77
Cst6, Pdr3	ADE12	20385592	Reimand J et al., Nucleic Acids Res, 2010;38(14):4768-77
Ace2, Fkh2, Swi5	LSM3	12399584	Lee TI et al., Science, 2002;298(5594):799-804
Mbp1, Rme1, Swi4	LSM3	12399584	Lee TI et al., Science, 2002;298(5594):799-804
Cst6, Pdr3	KCH1	20385592	Reimand J et al., Nucleic Acids Res, 2010;38(14):4768-77
Nrg1, Sko1, Sok2, Yap6	YKL162C-A	12399584	Lee TI et al., Science, 2002;298(5594):799-804
Met28, Msn2, Mth1, Mot2, Sok2	CDC21	20385592	Reimand J et al., Nucleic Acids Res, 2010;38(14):4768-77
Eds1, Msn2	CDC21	20385592	Reimand J et al., Nucleic Acids Res, 2010;38(14):4768-77
Cad1, Crz1	YMR316C-A	20385592	Reimand J et al., Nucleic Acids Res, 2010;38(14):4768-77
Cst6, Pdr3	PEX34	20385592	Reimand J et al., Nucleic Acids Res, 2010;38(14):4768-77
Cst6, Pdr3	CTF19	20385592	Reimand J et al., Nucleic Acids Res, 2010;38(14):4768-77
Cst6, Pdr3	DDR48	20385592	Reimand J et al., Nucleic Acids Res, 2010;38(14):4768-77
Mbp1, Rme1, Swi4	SPI1	16880382	Chua G et al., Proc Natl Acad Sci U S A, 2006;0(0)
Cst6, Pdr3	YDJ1	20385592	Reimand J et al., Nucleic Acids Res, 2010;38(14):4768-77
Cst6, Pdr3	WSC3	20385592	Reimand J et al., Nucleic Acids Res, 2010;38(14):4768-77
Elp4, Iki1	QCR7	15343339	Harbison CT et al., Nature, 2004;431(7004):99-104
Eds1, Msn2	FCF1	20385592	Reimand J et al., Nucleic Acids Res, 2010;38(14):4768-77
Cst6, Pdr3	OAC1	20385592	Reimand J et al., Nucleic Acids Res, 2010;38(14):4768-77
Cbf1, Dal82, Ino2	ARE1	20385592	Reimand J et al., Nucleic Acids Res, 2010;38(14):4768-77
Cst6, Pdr3	YBR051W	20385592	Reimand J et al., Nucleic Acids Res, 2010;38(14):4768-77
Mbp1, Tos8	BAT2	20385592	Reimand J et al., Nucleic Acids Res, 2010;38(14):4768-77
Gcn4, Phd1, Tos8	BAT2	20385592	Reimand J et al., Nucleic Acids Res, 2010;38(14):4768-77
Ace2, Fkh2, Swi5	BAT2	20385592	Reimand J et al., Nucleic Acids Res, 2010;38(14):4768-77
Aca1, Gat1, Gcn4	BAT2	20385592	Reimand J et al., Nucleic Acids Res, 2010;38(14):4768-77
Cad1, Crz1	BAT2	20385592	Reimand J et al., Nucleic Acids Res, 2010;38(14):4768-77
Adr1, Yap6	BAT2	20385592	Reimand J et al., Nucleic Acids Res, 2010;38(14):4768-77
Ace2, Ash1, Fkh2	BAT2	20385592	Reimand J et al., Nucleic Acids Res, 2010;38(14):4768-77
Cst6, Pdr3	BAT2	20385592	Reimand J et al., Nucleic Acids Res, 2010;38(14):4768-77
Ace2, Fkh2, Swi5	AMN1	15343339	Harbison CT et al., Nature, 2004;431(7004):99-104
Ace2, Fkh2, Swi5	AMN1	11572776	Simon I et al., Cell, 2001;106(6):697-708
Cup9, Ino4, Nrg1, Phd1, Skn7, Sok2, Swi4	HXT11	12399584	Lee TI et al., Science, 2002;298(5594):799-804
Nrg1, Phd1, Skn7, Swi4, Yap6	HXT11	12399584	Lee TI et al., Science, 2002;298(5594):799-804
Nrg1, Phd1, Swi4, Yap6	HXT11	12399584	Lee TI et al., Science, 2002;298(5594):799-804
Ino4, Nrg1, Phd1, Skn7, Sok2, Yap6	HXT11	12399584	Lee TI et al., Science, 2002;298(5594):799-804
Cst6, Pdr3	YOL103W-B	20385592	Reimand J et al., Nucleic Acids Res, 2010;38(14):4768-77
Nrg1, Phd1, Skn7, Swi4, Yap6	SOL4	12399584	Lee TI et al., Science, 2002;298(5594):799-804
Nrg1, Phd1, Swi4, Yap6	SOL4	12399584	Lee TI et al., Science, 2002;298(5594):799-804
Mbp1, Rlm1, Skn7, Swi4	GIC2	15343339	Harbison CT et al., Nature, 2004;431(7004):99-104
Rlm1, Skn7, Swi4	GIC2	15343339	Harbison CT et al., Nature, 2004;431(7004):99-104
Rlm1, Skn7, Swi4	GIC2	12399584	Lee TI et al., Science, 2002;298(5594):799-804
Mcm1, Ste12, Tec1	UTR2	15343339	Harbison CT et al., Nature, 2004;431(7004):99-104
Nrg1, Phd1, Swi4, Yap6	UTR2	15343339	Harbison CT et al., Nature, 2004;431(7004):99-104
Ino2, Ino4, Ume6	UPS2	20385592	Reimand J et al., Nucleic Acids Res, 2010;38(14):4768-77
Mbp1, Rme1, Swi4	GTR1	12399584	Lee TI et al., Science, 2002;298(5594):799-804
Cad1, Crz1	DXO1	12399584	Lee TI et al., Science, 2002;298(5594):799-804
Mbp1, Mcm1, Swi4	ALG14	20385592	Reimand J et al., Nucleic Acids Res, 2010;38(14):4768-77
Rlm1, Skn7, Swi4	TOS6	20385592	Reimand J et al., Nucleic Acids Res, 2010;38(14):4768-77
Cst6, Pdr3	SGA1	20385592	Reimand J et al., Nucleic Acids Res, 2010;38(14):4768-77
Nrg1, Sko1, Sok2, Yap6	YBL029W	15343339	Harbison CT et al., Nature, 2004;431(7004):99-104
Nrg1, Sko1, Sok2, Yap6	YBL029W	16709784	Workman CT et al., Science, 2006;312(5776):1054-9
Cst6, Pdr3	GAS2	20385592	Reimand J et al., Nucleic Acids Res, 2010;38(14):4768-77
Elp4, Iki1	YHB1	15343339	Harbison CT et al., Nature, 2004;431(7004):99-104
Elp4, Iki1	YHB1	7896850	Crawford MJ et al., J Biol Chem, 1995;270(12):6991-6
Cst6, Pdr3	YDR095C	20385592	Reimand J et al., Nucleic Acids Res, 2010;38(14):4768-77
Cst6, Pdr3	YGL039W	20385592	Reimand J et al., Nucleic Acids Res, 2010;38(14):4768-77
Ace2, Fkh2, Swi5	ZWF1	12399584	Lee TI et al., Science, 2002;298(5594):799-804
Ace2, Ash1, Fkh2	ZWF1	16709784	Workman CT et al., Science, 2006;312(5776):1054-9
Cst6, Pdr3	IDI1	20385592	Reimand J et al., Nucleic Acids Res, 2010;38(14):4768-77
Mbp1, Mcm1, Swi4	YHR219W	20385592	Reimand J et al., Nucleic Acids Res, 2010;38(14):4768-77
Mbp1, Mcm1, Swi4	LSM4	15343339	Harbison CT et al., Nature, 2004;431(7004):99-104
Mbp1, Mcm1, Swi4	LSM4	12399584	Lee TI et al., Science, 2002;298(5594):799-804
Mbp1, Rme1, Swi4	ADR1	16880382	Chua G et al., Proc Natl Acad Sci U S A, 2006;0(0)
Cst6, Pdr3	YFR006W	20385592	Reimand J et al., Nucleic Acids Res, 2010;38(14):4768-77
Cst6, Pdr3	ECM18	20385592	Reimand J et al., Nucleic Acids Res, 2010;38(14):4768-77
Cst6, Pdr3	ATP5	20385592	Reimand J et al., Nucleic Acids Res, 2010;38(14):4768-77
Nrg1, Phd1, Skn7, Swi4, Yap6	YMR135W-A	12399584	Lee TI et al., Science, 2002;298(5594):799-804
Nrg1, Phd1, Swi4, Yap6	YMR135W-A	12399584	Lee TI et al., Science, 2002;298(5594):799-804
Ste12, Swi4, Swi5	VCX1	12399584	Lee TI et al., Science, 2002;298(5594):799-804
Rme1, Ste12, Swi4	ASG7	16880382	Chua G et al., Proc Natl Acad Sci U S A, 2006;0(0)
Cst6, Pdr3	YGL239C	20385592	Reimand J et al., Nucleic Acids Res, 2010;38(14):4768-77
Met28, Msn2, Mth1, Mot2, Sok2	OPY1	20385592	Reimand J et al., Nucleic Acids Res, 2010;38(14):4768-77
Cad1, Crz1	OPY1	20385592	Reimand J et al., Nucleic Acids Res, 2010;38(14):4768-77
Eds1, Msn2	OPY1	20385592	Reimand J et al., Nucleic Acids Res, 2010;38(14):4768-77
Cst6, Pdr3	CAF16	20385592	Reimand J et al., Nucleic Acids Res, 2010;38(14):4768-77
Cst6, Pdr3	UFE1	20385592	Reimand J et al., Nucleic Acids Res, 2010;38(14):4768-77
Nrg1, Phd1, Skn7, Swi4, Yap6	MGA1	15343339	Harbison CT et al., Nature, 2004;431(7004):99-104
Nrg1, Phd1, Swi4, Yap6	MGA1	15343339	Harbison CT et al., Nature, 2004;431(7004):99-104
Cst6, Pdr3	GLO1	20385592	Reimand J et al., Nucleic Acids Res, 2010;38(14):4768-77
Nrg1, Sok2, Yap1, Yap6	ENA1	15343339	Harbison CT et al., Nature, 2004;431(7004):99-104
Mbp1, Rme1, Swi4	GPM2	16880382	Chua G et al., Proc Natl Acad Sci U S A, 2006;0(0)
Mbp1, Tos8	YAR068W	16880382	Chua G et al., Proc Natl Acad Sci U S A, 2006;0(0)
Nrg1, Phd1, Skn7, Ste12, Yap6	GID8	15343339	Harbison CT et al., Nature, 2004;431(7004):99-104
Nrg1, Phd1, Skn7, Swi4, Yap6	GID8	15343339	Harbison CT et al., Nature, 2004;431(7004):99-104
Nrg1, Phd1, Swi4, Yap6	GID8	15343339	Harbison CT et al., Nature, 2004;431(7004):99-104
Cst6, Pdr3	GAA1	20385592	Reimand J et al., Nucleic Acids Res, 2010;38(14):4768-77
Ace2, Ash1, Fkh2	COQ6	20385592	Reimand J et al., Nucleic Acids Res, 2010;38(14):4768-77
Cst6, Pdr3	PHB2	20385592	Reimand J et al., Nucleic Acids Res, 2010;38(14):4768-77
Nrg1, Phd1, Swi4, Yap6	YIR020C	15343339	Harbison CT et al., Nature, 2004;431(7004):99-104
Nrg1, Sko1, Sok2, Yap6	YIR020C	12399584	Lee TI et al., Science, 2002;298(5594):799-804
Elp4, Iki1	CYC1	18239271	Morohashi N et al., Biol Pharm Bull, 2008;31(2):187-92
Elp4, Iki1	CYC1	20008079	Ihrig J et al., Eukaryot Cell, 2010;9(3):460-71
Elp4, Iki1	CYC1	10972830	Ramil E et al., Mol Microbiol, 2000;37(5):1116-32
Cst6, Pdr3	RPT6	20385592	Reimand J et al., Nucleic Acids Res, 2010;38(14):4768-77
Ace2, Fkh2, Swi5	EXG1	11572776	Simon I et al., Cell, 2001;106(6):697-708
Cad1, Crz1	EXG1	20385592	Reimand J et al., Nucleic Acids Res, 2010;38(14):4768-77
Fkh1, Skn7, Swi4	EXG1	15343339	Harbison CT et al., Nature, 2004;431(7004):99-104
Mbp1, Rlm1, Skn7, Swi4	EXG1	15343339	Harbison CT et al., Nature, 2004;431(7004):99-104
Rlm1, Skn7, Swi4	EXG1	15343339	Harbison CT et al., Nature, 2004;431(7004):99-104
Mcm1, Ste12, Tec1	MFA2	15343339	Harbison CT et al., Nature, 2004;431(7004):99-104
Rlm1, Skn7, Swi4	CIS3	15343339	Harbison CT et al., Nature, 2004;431(7004):99-104
Rlm1, Skn7, Swi4	CIS3	12399584	Lee TI et al., Science, 2002;298(5594):799-804
Mbp1, Mcm1, Swi4	PCL1	15343339	Harbison CT et al., Nature, 2004;431(7004):99-104
Mbp1, Mcm1, Swi4	PCL1	12399584	Lee TI et al., Science, 2002;298(5594):799-804
Mbp1, Mcm1, Swi4	PCL1	11572776	Simon I et al., Cell, 2001;106(6):697-708
Mcm1, Ste12, Tec1	PCL1	15343339	Harbison CT et al., Nature, 2004;431(7004):99-104
Mcm1, Ste12, Tec1	PCL1	12732146	Zeitlinger J et al., Cell, 2003;113(3):395-404
Eds1, Msn2	PCL1	20385592	Reimand J et al., Nucleic Acids Res, 2010;38(14):4768-77
Mbp1, Mcm1, Swi4	GIN4	15343339	Harbison CT et al., Nature, 2004;431(7004):99-104
Mbp1, Mcm1, Swi4	GIN4	12399584	Lee TI et al., Science, 2002;298(5594):799-804
Elp4, Iki1	UBI4	9037103	Watt R et al., Mol Gen Genet, 1997;253(4):439-47
Cst6, Pdr3	SIT1	20385592	Reimand J et al., Nucleic Acids Res, 2010;38(14):4768-77
Cad1, Crz1	UPC2	20385592	Reimand J et al., Nucleic Acids Res, 2010;38(14):4768-77
Adr1, Yap6	TVP23	15343339	Harbison CT et al., Nature, 2004;431(7004):99-104
Mbp1, Rme1, Swi4	MVD1	12399584	Lee TI et al., Science, 2002;298(5594):799-804
Cst6, Pdr3	RVS161	20385592	Reimand J et al., Nucleic Acids Res, 2010;38(14):4768-77
Cst6, Pdr3	YDR209C	20385592	Reimand J et al., Nucleic Acids Res, 2010;38(14):4768-77
Mbp1, Mcm1, Swi4	PLB2	20385592	Reimand J et al., Nucleic Acids Res, 2010;38(14):4768-77
Ino2, Ino4, Ume6	YOL107W	20385592	Reimand J et al., Nucleic Acids Res, 2010;38(14):4768-77
Elp4, Iki1	CYT1	1316998	Oechsner U et al., Mol Gen Genet, 1992;232(3):447-59
Mbp1, Rme1, Swi4	HSP26	16880382	Chua G et al., Proc Natl Acad Sci U S A, 2006;0(0)
Adr1, Yap6	FLO1	15343339	Harbison CT et al., Nature, 2004;431(7004):99-104
Elp4, Iki1	COX4	15343339	Harbison CT et al., Nature, 2004;431(7004):99-104
Msn2, Rim101, Smp1	RCH1	20385592	Reimand J et al., Nucleic Acids Res, 2010;38(14):4768-77
Mbp1, Tos8	RCH1	20385592	Reimand J et al., Nucleic Acids Res, 2010;38(14):4768-77
Met28, Msn2, Mth1, Mot2, Sok2	RCH1	20385592	Reimand J et al., Nucleic Acids Res, 2010;38(14):4768-77
Hsf1, Msn2, Tos8	RCH1	20385592	Reimand J et al., Nucleic Acids Res, 2010;38(14):4768-77
Fkh1, Tos8	RCH1	20385592	Reimand J et al., Nucleic Acids Res, 2010;38(14):4768-77
Fkh1, Msn2, Tos8	RCH1	20385592	Reimand J et al., Nucleic Acids Res, 2010;38(14):4768-77
Mcm1, Ndd1, Ste12	SWI5	15343339	Harbison CT et al., Nature, 2004;431(7004):99-104
Cst6, Pdr3	MRP1	20385592	Reimand J et al., Nucleic Acids Res, 2010;38(14):4768-77
Cst6, Pdr3	HOR7	20385592	Reimand J et al., Nucleic Acids Res, 2010;38(14):4768-77
Mbp1, Mcm1, Swi4	SWI4	15343339	Harbison CT et al., Nature, 2004;431(7004):99-104
Mbp1, Mcm1, Swi4	SWI4	12399584	Lee TI et al., Science, 2002;298(5594):799-804
Mbp1, Mcm1, Swi4	SWI4	11572776	Simon I et al., Cell, 2001;106(6):697-708
Cst6, Pdr3	VMA21	20385592	Reimand J et al., Nucleic Acids Res, 2010;38(14):4768-77
Fkh1, Skn7, Swi4	YGR050C	15343339	Harbison CT et al., Nature, 2004;431(7004):99-104
Nrg1, Sko1, Sok2, Yap6	YBL029C-A	16709784	Workman CT et al., Science, 2006;312(5776):1054-9
Fkh1, Skn7, Swi4	ECM33	15343339	Harbison CT et al., Nature, 2004;431(7004):99-104
Elp4, Iki1	QCR6	15343339	Harbison CT et al., Nature, 2004;431(7004):99-104
Cst6, Pdr3	PAN5	20385592	Reimand J et al., Nucleic Acids Res, 2010;38(14):4768-77
Nrg1, Phd1, Swi4, Yap6	APT2	12399584	Lee TI et al., Science, 2002;298(5594):799-804
Cst6, Pdr3	GET3	20385592	Reimand J et al., Nucleic Acids Res, 2010;38(14):4768-77
Mbp1, Rlm1, Skn7, Swi4	RBA50	12399584	Lee TI et al., Science, 2002;298(5594):799-804
Rlm1, Skn7, Swi4	RBA50	12399584	Lee TI et al., Science, 2002;298(5594):799-804
Hsf1, Msn2, Tos8	TOS4	20385592	Reimand J et al., Nucleic Acids Res, 2010;38(14):4768-77
Eds1, Msn2	TOS4	20385592	Reimand J et al., Nucleic Acids Res, 2010;38(14):4768-77
Mbp1, Rme1, Swi4	RDN5-6	12399584	Lee TI et al., Science, 2002;298(5594):799-804
Cad1, Crz1	SPO20	20385592	Reimand J et al., Nucleic Acids Res, 2010;38(14):4768-77
Nrg1, Phd1, Skn7, Sko1, Swi4, Yap6	SPO20	15343339	Harbison CT et al., Nature, 2004;431(7004):99-104
Nrg1, Phd1, Skn7, Swi4, Yap6	SPO20	15343339	Harbison CT et al., Nature, 2004;431(7004):99-104
Nrg1, Phd1, Skn7, Swi4, Yap6	SPO20	12399584	Lee TI et al., Science, 2002;298(5594):799-804
Nrg1, Phd1, Swi4, Yap6	SPO20	15343339	Harbison CT et al., Nature, 2004;431(7004):99-104
Nrg1, Phd1, Swi4, Yap6	SPO20	12399584	Lee TI et al., Science, 2002;298(5594):799-804
Mbp1, Rme1, Swi4	SPO20	20385592	Reimand J et al., Nucleic Acids Res, 2010;38(14):4768-77
Nrg1, Sko1, Sok2, Yap6	SPO20	15343339	Harbison CT et al., Nature, 2004;431(7004):99-104
Cst6, Pdr3	AIM25	20385592	Reimand J et al., Nucleic Acids Res, 2010;38(14):4768-77
Mbp1, Mcm1, Swi4	DBP6	20385592	Reimand J et al., Nucleic Acids Res, 2010;38(14):4768-77
Mbp1, Tos8	TOS8	16880382	Chua G et al., Proc Natl Acad Sci U S A, 2006;0(0)
Mbp1, Mcm1, Swi4	CLA4	15343339	Harbison CT et al., Nature, 2004;431(7004):99-104
Mcm1, Ste12, Tec1	CLA4	12732146	Zeitlinger J et al., Cell, 2003;113(3):395-404
Cst6, Pdr3	YFL068W	20385592	Reimand J et al., Nucleic Acids Res, 2010;38(14):4768-77
Met28, Msn2, Mth1, Mot2, Sok2	ICT1	20385592	Reimand J et al., Nucleic Acids Res, 2010;38(14):4768-77
Cad1, Crz1	ICT1	20385592	Reimand J et al., Nucleic Acids Res, 2010;38(14):4768-77
Eds1, Msn2	ICT1	20385592	Reimand J et al., Nucleic Acids Res, 2010;38(14):4768-77
Ace2, Fkh2, Swi5	CTS1	15343339	Harbison CT et al., Nature, 2004;431(7004):99-104
Ace2, Fkh2, Swi5	CTS1	12399584	Lee TI et al., Science, 2002;298(5594):799-804
Ace2, Fkh2, Swi5	CTS1	10535956	Madhani HD et al., Proc Natl Acad Sci U S A, 1999;96(22):12530-5
Ace2, Fkh2, Swi5	CTS1	11572776	Simon I et al., Cell, 2001;106(6):697-708
Ace2, Fkh2, Swi5	CTS1	17898805	Voth WP et al., EMBO J, 2007;0(0)
Ace2, Fkh2, Rap1, Swi5	CTS1	12399584	Lee TI et al., Science, 2002;298(5594):799-804
Ace2, Fkh2, Swi5	PUB1	20385592	Reimand J et al., Nucleic Acids Res, 2010;38(14):4768-77
Eds1, Msn2	SVS1	20385592	Reimand J et al., Nucleic Acids Res, 2010;38(14):4768-77
Mcm1, Ste12, Tec1	SIM1	15343339	Harbison CT et al., Nature, 2004;431(7004):99-104
Rlm1, Skn7, Swi4	CWP1	20385592	Reimand J et al., Nucleic Acids Res, 2010;38(14):4768-77
Mbp1, Rme1, Swi4	PHO3	16880382	Chua G et al., Proc Natl Acad Sci U S A, 2006;0(0)
Mbp1, Rme1, Swi4	HSP42	16880382	Chua G et al., Proc Natl Acad Sci U S A, 2006;0(0)
Rme1, Ste12, Swi4	THI7	16880382	Chua G et al., Proc Natl Acad Sci U S A, 2006;0(0)
Mbp1, Tos8	SMB1	20385592	Reimand J et al., Nucleic Acids Res, 2010;38(14):4768-77
Fkh1, Tos8	SMB1	20385592	Reimand J et al., Nucleic Acids Res, 2010;38(14):4768-77
Fkh1, Msn2, Tos8	SMB1	20385592	Reimand J et al., Nucleic Acids Res, 2010;38(14):4768-77
Cad1, Crz1	SMB1	20385592	Reimand J et al., Nucleic Acids Res, 2010;38(14):4768-77
Adr1, Yap6	SMB1	20385592	Reimand J et al., Nucleic Acids Res, 2010;38(14):4768-77
Eds1, Msn2	SMB1	20385592	Reimand J et al., Nucleic Acids Res, 2010;38(14):4768-77
Mbp1, Rme1, Swi4	SMB1	20385592	Reimand J et al., Nucleic Acids Res, 2010;38(14):4768-77
Nrg1, Sko1, Sok2, Yap6	SMB1	20385592	Reimand J et al., Nucleic Acids Res, 2010;38(14):4768-77
Ace2, Fkh2, Swi5	RPN13	20385592	Reimand J et al., Nucleic Acids Res, 2010;38(14):4768-77
Cst6, Pdr3	NDE1	20385592	Reimand J et al., Nucleic Acids Res, 2010;38(14):4768-77
Mcm1, Ndd1, Swi4	CLB2	15343339	Harbison CT et al., Nature, 2004;431(7004):99-104
Mcm1, Ndd1, Swi4	CLB2	11572776	Simon I et al., Cell, 2001;106(6):697-708
Fkh1, Mcm1, Ndd1	CLB2	15343339	Harbison CT et al., Nature, 2004;431(7004):99-104
Fkh1, Mcm1, Ndd1	CLB2	11572776	Simon I et al., Cell, 2001;106(6):697-708
Fkh1, Mcm1, Ndd1, Swi4	CLB2	15343339	Harbison CT et al., Nature, 2004;431(7004):99-104
Fkh1, Mcm1, Ndd1, Swi4	CLB2	11572776	Simon I et al., Cell, 2001;106(6):697-708
Elp4, Iki1	SOD2	9108135	Pinkham JL et al., Curr Genet, 1997;31(4):281-91
Fkh1, Mcm1, Ndd1	CDC20	15343339	Harbison CT et al., Nature, 2004;431(7004):99-104
Mcm1, Ndd1, Ste12	CDC20	15343339	Harbison CT et al., Nature, 2004;431(7004):99-104
Ace2, Fkh2, Swi5	MCT1	20385592	Reimand J et al., Nucleic Acids Res, 2010;38(14):4768-77
Ace2, Ash1, Fkh2	MCT1	20385592	Reimand J et al., Nucleic Acids Res, 2010;38(14):4768-77
Mcm1, Ndd1, Ste12	SPO12	15343339	Harbison CT et al., Nature, 2004;431(7004):99-104
Elp4, Iki1	HMG1	2685574	Thorsness M et al., Mol Cell Biol, 1989;9(12):5702-12
Ace2, Fkh2, Elp4	UTH1	15343339	Harbison CT et al., Nature, 2004;431(7004):99-104
Ace2, Ash1, Fkh2	UTH1	15343339	Harbison CT et al., Nature, 2004;431(7004):99-104
Ace2, Ash1, Fkh2	UTH1	16709784	Workman CT et al., Science, 2006;312(5776):1054-9
Ace2, Fkh2, Swi5	LAC1	20385592	Reimand J et al., Nucleic Acids Res, 2010;38(14):4768-77
Eds1, Msn2	TFB2	20385592	Reimand J et al., Nucleic Acids Res, 2010;38(14):4768-77
Cst6, Pdr3	NDJ1	20385592	Reimand J et al., Nucleic Acids Res, 2010;38(14):4768-77
Met28, Msn2, Mth1, Mot2, Sok2	PHO5	20385592	Reimand J et al., Nucleic Acids Res, 2010;38(14):4768-77
Cst6, Pdr3	PHO5	20385592	Reimand J et al., Nucleic Acids Res, 2010;38(14):4768-77
Mbp1, Mcm1, Swi4	ELO1	15343339	Harbison CT et al., Nature, 2004;431(7004):99-104
Mbp1, Mcm1, Swi4	ELO1	12399584	Lee TI et al., Science, 2002;298(5594):799-804
Mbp1, Mcm1, Swi4	ELO1	11572776	Simon I et al., Cell, 2001;106(6):697-708
Mcm1, Ste12, Tec1	ELO1	12732146	Zeitlinger J et al., Cell, 2003;113(3):395-404
Cst6, Pdr3	RPN11	20385592	Reimand J et al., Nucleic Acids Res, 2010;38(14):4768-77
Cst6, Pdr3	YGR291C	20385592	Reimand J et al., Nucleic Acids Res, 2010;38(14):4768-77
Eds1, Msn2	TIR1	20385592	Reimand J et al., Nucleic Acids Res, 2010;38(14):4768-77
Cst6, Pdr3	CWH41	20385592	Reimand J et al., Nucleic Acids Res, 2010;38(14):4768-77
Hap1, Ino2, Ino4	ERG9	10209263	Kennedy MA et al., Biochim Biophys Acta, 1999;1445(1):110-22
Hap1, Ino2, Ino4, Opi1	ERG9	10209263	Kennedy MA et al., Biochim Biophys Acta, 1999;1445(1):110-22
Hap1, Ino2, Opi1	ERG9	10209263	Kennedy MA et al., Biochim Biophys Acta, 1999;1445(1):110-22
Hap1, Opi1	ERG9	10209263	Kennedy MA et al., Biochim Biophys Acta, 1999;1445(1):110-22
Hap1, Iki1	ERG9	10209263	Kennedy MA et al., Biochim Biophys Acta, 1999;1445(1):110-22
Ace2, Fkh2, Swi5	YRF1-2	11572776	Simon I et al., Cell, 2001;106(6):697-708
Ace2, Elp4, Swi5	YRF1-2	15343339	Harbison CT et al., Nature, 2004;431(7004):99-104
Ace2, Elp4, Swi5, Tec1	YRF1-2	15343339	Harbison CT et al., Nature, 2004;431(7004):99-104
Cst6, Pdr3	PIN4	20385592	Reimand J et al., Nucleic Acids Res, 2010;38(14):4768-77
Nrg1, Phd1, Swi4, Yap6	YEF1	12399584	Lee TI et al., Science, 2002;298(5594):799-804
Cst6, Pdr3	YLR349W	20385592	Reimand J et al., Nucleic Acids Res, 2010;38(14):4768-77
Mbp1, Tos8	YLR297W	20385592	Reimand J et al., Nucleic Acids Res, 2010;38(14):4768-77
Mbp1, Mcm1, Swi4	YLR297W	20385592	Reimand J et al., Nucleic Acids Res, 2010;38(14):4768-77
Fkh1, Skn7, Swi4	YKL097C	15343339	Harbison CT et al., Nature, 2004;431(7004):99-104
Cup9, Ino4, Nrg1, Phd1, Skn7, Sok2, Swi4	CMR3	12399584	Lee TI et al., Science, 2002;298(5594):799-804
Azf1, Fkh1, Nrg1, Skn7, Sok2, Swi4, Yap6	CMR3	12399584	Lee TI et al., Science, 2002;298(5594):799-804
Fkh1, Skn7, Swi4	CMR3	12399584	Lee TI et al., Science, 2002;298(5594):799-804
Nrg1, Phd1, Skn7, Sko1, Swi4, Yap6	CMR3	15343339	Harbison CT et al., Nature, 2004;431(7004):99-104
Nrg1, Phd1, Skn7, Swi4, Yap6	CMR3	15343339	Harbison CT et al., Nature, 2004;431(7004):99-104
Nrg1, Phd1, Skn7, Swi4, Yap6	CMR3	12399584	Lee TI et al., Science, 2002;298(5594):799-804
Nrg1, Phd1, Swi4, Yap6	CMR3	15343339	Harbison CT et al., Nature, 2004;431(7004):99-104
Nrg1, Phd1, Swi4, Yap6	CMR3	12399584	Lee TI et al., Science, 2002;298(5594):799-804
Ino4, Nrg1, Phd1, Skn7, Sok2, Yap6	CMR3	15343339	Harbison CT et al., Nature, 2004;431(7004):99-104
Ino4, Nrg1, Phd1, Skn7, Sok2, Yap6	CMR3	12399584	Lee TI et al., Science, 2002;298(5594):799-804
Nrg1, Sko1, Sok2, Yap6	CMR3	15343339	Harbison CT et al., Nature, 2004;431(7004):99-104
Eds1, Msn2	HMO1	20385592	Reimand J et al., Nucleic Acids Res, 2010;38(14):4768-77
Mbp1, Mcm1, Swi4	YLR326W	20385592	Reimand J et al., Nucleic Acids Res, 2010;38(14):4768-77
Mbp1, Mcm1, Swi4	AGA1	12399584	Lee TI et al., Science, 2002;298(5594):799-804
Mbp1, Mcm1, Swi4	AGA1	11572776	Simon I et al., Cell, 2001;106(6):697-708
Mbp1, Mcm1, Swi4	AGA1	16709784	Workman CT et al., Science, 2006;312(5776):1054-9
Mbp1, Mcm1, Swi4	MKS1	20385592	Reimand J et al., Nucleic Acids Res, 2010;38(14):4768-77
Cst6, Pdr3	YMR321C	20385592	Reimand J et al., Nucleic Acids Res, 2010;38(14):4768-77
Cst6, Pdr3	IRC19	20385592	Reimand J et al., Nucleic Acids Res, 2010;38(14):4768-77
Cad1, Crz1	MET14	20385592	Reimand J et al., Nucleic Acids Res, 2010;38(14):4768-77
Fkh1, Skn7, Swi4	BRP1	12399584	Lee TI et al., Science, 2002;298(5594):799-804
Elp4, Ino2, Ino4	FAS2	15343339	Harbison CT et al., Nature, 2004;431(7004):99-104
Elp4, Ino2, Ino4, Opi1	FAS2	15343339	Harbison CT et al., Nature, 2004;431(7004):99-104
Elp4, Ino2, Opi1	FAS2	15343339	Harbison CT et al., Nature, 2004;431(7004):99-104
Elp4, Opi1	FAS2	15343339	Harbison CT et al., Nature, 2004;431(7004):99-104
Cst6, Pdr3	YER138W-A	20385592	Reimand J et al., Nucleic Acids Res, 2010;38(14):4768-77
Cst6, Pdr3	YPT7	20385592	Reimand J et al., Nucleic Acids Res, 2010;38(14):4768-77
Ino2, Ino4, Ume6	YIR042C	20385592	Reimand J et al., Nucleic Acids Res, 2010;38(14):4768-77
Cst6, Pdr3	PRM9	20385592	Reimand J et al., Nucleic Acids Res, 2010;38(14):4768-77
Nrg1, Sko1, Sok2, Yap6	SED1	15343339	Harbison CT et al., Nature, 2004;431(7004):99-104
Cst6, Pdr3	URA10	20385592	Reimand J et al., Nucleic Acids Res, 2010;38(14):4768-77
Elp4, Iki1	QCR10	15343339	Harbison CT et al., Nature, 2004;431(7004):99-104
Cup9, Ino4, Nrg1, Phd1, Skn7, Sok2, Swi4	HXT12	12399584	Lee TI et al., Science, 2002;298(5594):799-804
Fkh2, Ino4, Nrg1, Phd1, Skn7, Sok2, Ste12, Yap6	HXT12	12399584	Lee TI et al., Science, 2002;298(5594):799-804
Nrg1, Phd1, Skn7, Ste12, Yap6	HXT12	12399584	Lee TI et al., Science, 2002;298(5594):799-804
Rme1, Ste12, Swi4	HXT12	12399584	Lee TI et al., Science, 2002;298(5594):799-804
Nrg1, Phd1, Skn7, Swi4, Yap6	HXT12	12399584	Lee TI et al., Science, 2002;298(5594):799-804
Nrg1, Phd1, Swi4, Yap6	HXT12	12399584	Lee TI et al., Science, 2002;298(5594):799-804
Ino4, Nrg1, Phd1, Skn7, Sok2, Yap6	HXT12	12399584	Lee TI et al., Science, 2002;298(5594):799-804
Cst6, Pdr3	LEE1	20385592	Reimand J et al., Nucleic Acids Res, 2010;38(14):4768-77
Rme1, Ste12, Swi4	KAR4	12399584	Lee TI et al., Science, 2002;298(5594):799-804
Mbp1, Rme1, Swi4	KAR4	12399584	Lee TI et al., Science, 2002;298(5594):799-804
Met28, Msn2, Mth1, Mot2, Sok2	CRP1	20385592	Reimand J et al., Nucleic Acids Res, 2010;38(14):4768-77
Fkh1, Tos8	CRP1	20385592	Reimand J et al., Nucleic Acids Res, 2010;38(14):4768-77
Fkh1, Msn2, Tos8	CRP1	20385592	Reimand J et al., Nucleic Acids Res, 2010;38(14):4768-77
Cad1, Crz1	CRP1	20385592	Reimand J et al., Nucleic Acids Res, 2010;38(14):4768-77
Eds1, Msn2	CRP1	20385592	Reimand J et al., Nucleic Acids Res, 2010;38(14):4768-77
Cst6, Pdr3	CDC33	20385592	Reimand J et al., Nucleic Acids Res, 2010;38(14):4768-77
Met28, Msn2, Mth1, Mot2, Sok2	NET1	20385592	Reimand J et al., Nucleic Acids Res, 2010;38(14):4768-77
Fkh1, Tos8	NET1	20385592	Reimand J et al., Nucleic Acids Res, 2010;38(14):4768-77
Fkh1, Msn2, Tos8	NET1	20385592	Reimand J et al., Nucleic Acids Res, 2010;38(14):4768-77
Cad1, Crz1	NET1	20385592	Reimand J et al., Nucleic Acids Res, 2010;38(14):4768-77
Eds1, Msn2	NET1	20385592	Reimand J et al., Nucleic Acids Res, 2010;38(14):4768-77
Mbp1, Mcm1, Swi4	YDR509W	15343339	Harbison CT et al., Nature, 2004;431(7004):99-104
Mbp1, Mcm1, Swi4	YDR509W	12399584	Lee TI et al., Science, 2002;298(5594):799-804
Elp4, Iki1	QCR9	15343339	Harbison CT et al., Nature, 2004;431(7004):99-104
Elp4, Ino2, Ino4	ADO1	15343339	Harbison CT et al., Nature, 2004;431(7004):99-104
Elp4, Iki1	QCR2	2167771	Dorsman JC et al., Curr Genet, 1990;17(6):459-64
Ace2, Ash1, Fkh2	YKR041W	12399584	Lee TI et al., Science, 2002;298(5594):799-804
Mbp1, Rme1, Swi4	RPA34	12399584	Lee TI et al., Science, 2002;298(5594):799-804
Ace2, Fkh2, Swi5	YER079W	15343339	Harbison CT et al., Nature, 2004;431(7004):99-104
Ace2, Fkh2, Swi5	YER079W	12399584	Lee TI et al., Science, 2002;298(5594):799-804
Ste12, Swi4, Swi5	YER079W	12399584	Lee TI et al., Science, 2002;298(5594):799-804
Mbp1, Rme1, Swi4	YER079W	15343339	Harbison CT et al., Nature, 2004;431(7004):99-104
Cst6, Pdr3	YBL107W-A	20385592	Reimand J et al., Nucleic Acids Res, 2010;38(14):4768-77
Cad1, Crz1	RLM1	20385592	Reimand J et al., Nucleic Acids Res, 2010;38(14):4768-77
Cst6, Pdr3	OYE2	20385592	Reimand J et al., Nucleic Acids Res, 2010;38(14):4768-77
Mcm1, Ste12, Tec1	GPA1	15343339	Harbison CT et al., Nature, 2004;431(7004):99-104
Eds1, Msn2	RPN10	20385592	Reimand J et al., Nucleic Acids Res, 2010;38(14):4768-77
Fkh1, Skn7, Swi4	CUE4	12399584	Lee TI et al., Science, 2002;298(5594):799-804
Cst6, Pdr3	SPT20	20385592	Reimand J et al., Nucleic Acids Res, 2010;38(14):4768-77
Cbf1, Dal82, Ino2	PRB1	20385592	Reimand J et al., Nucleic Acids Res, 2010;38(14):4768-77
Cad1, Crz1	PRB1	20385592	Reimand J et al., Nucleic Acids Res, 2010;38(14):4768-77
Cst6, Pdr3	XDJ1	20385592	Reimand J et al., Nucleic Acids Res, 2010;38(14):4768-77
Mbp1, Mcm1, Swi4	YRF1-7	20385592	Reimand J et al., Nucleic Acids Res, 2010;38(14):4768-77
Cad1, Crz1	NPT1	20385592	Reimand J et al., Nucleic Acids Res, 2010;38(14):4768-77
Cst6, Pdr3	NPT1	20385592	Reimand J et al., Nucleic Acids Res, 2010;38(14):4768-77
Eds1, Msn2	RGL1	20385592	Reimand J et al., Nucleic Acids Res, 2010;38(14):4768-77
Cst6, Pdr3	FOL2	20385592	Reimand J et al., Nucleic Acids Res, 2010;38(14):4768-77
Msn2, Rim101, Smp1	PHM6	20385592	Reimand J et al., Nucleic Acids Res, 2010;38(14):4768-77
Cbf1, Dal82, Ino2	PHM6	20385592	Reimand J et al., Nucleic Acids Res, 2010;38(14):4768-77
Adr1, Yap6	PHM6	20385592	Reimand J et al., Nucleic Acids Res, 2010;38(14):4768-77
Elp4, Iki1	TSA2	12614847	Wong CM et al., Free Radic Biol Med, 2003;34(5):585-97
Elp4, Iki1	COX6	15343339	Harbison CT et al., Nature, 2004;431(7004):99-104
Mbp1, Mcm1, Swi4	NRM1	20385592	Reimand J et al., Nucleic Acids Res, 2010;38(14):4768-77
Cst6, Pdr3	MAS1	20385592	Reimand J et al., Nucleic Acids Res, 2010;38(14):4768-77
Mbp1, Tos8	AQR1	16880382	Chua G et al., Proc Natl Acad Sci U S A, 2006;0(0)
Ace2, Fkh2, Swi5	FRS2	15343339	Harbison CT et al., Nature, 2004;431(7004):99-104
Ace2, Fkh2, Swi5	FRS2	12399584	Lee TI et al., Science, 2002;298(5594):799-804
Ace2, Fkh2, Rap1, Swi5	FRS2	15343339	Harbison CT et al., Nature, 2004;431(7004):99-104
Ace2, Fkh2, Rap1, Swi5	FRS2	12399584	Lee TI et al., Science, 2002;298(5594):799-804
Mbp1, Tos8	CIP1	20385592	Reimand J et al., Nucleic Acids Res, 2010;38(14):4768-77
Mbp1, Mcm1, Swi4	CIP1	20385592	Reimand J et al., Nucleic Acids Res, 2010;38(14):4768-77
Adr1, Yap6	OXA1	20385592	Reimand J et al., Nucleic Acids Res, 2010;38(14):4768-77
Fkh1, Skn7, Swi4	SLM4	15343339	Harbison CT et al., Nature, 2004;431(7004):99-104
Cst6, Pdr3	YKL202W	20385592	Reimand J et al., Nucleic Acids Res, 2010;38(14):4768-77
Ino2, Ino4, Ume6	MER1	20385592	Reimand J et al., Nucleic Acids Res, 2010;38(14):4768-77
Ace2, Fkh2, Elp4	YKR040C	15343339	Harbison CT et al., Nature, 2004;431(7004):99-104
Ace2, Ash1, Fkh2	YKR040C	15343339	Harbison CT et al., Nature, 2004;431(7004):99-104
Ace2, Fkh2, Swi5	YER078C	15343339	Harbison CT et al., Nature, 2004;431(7004):99-104
Ace2, Fkh2, Swi5	YER078C	12399584	Lee TI et al., Science, 2002;298(5594):799-804
Mbp1, Rme1, Swi4	YER078C	15343339	Harbison CT et al., Nature, 2004;431(7004):99-104
Mbp1, Rme1, Swi4	YER078C	12399584	Lee TI et al., Science, 2002;298(5594):799-804
Cst6, Pdr3	GNT1	20385592	Reimand J et al., Nucleic Acids Res, 2010;38(14):4768-77
Elp4, Ino2, Ino4	SOD1	15343339	Harbison CT et al., Nature, 2004;431(7004):99-104
Cst6, Pdr3	LEU1	20385592	Reimand J et al., Nucleic Acids Res, 2010;38(14):4768-77
Mbp1, Mcm1, Swi4	CDC6	15343339	Harbison CT et al., Nature, 2004;431(7004):99-104
Mbp1, Mcm1, Swi4	CDC6	12399584	Lee TI et al., Science, 2002;298(5594):799-804
Mbp1, Mcm1, Swi4	CDC6	11572776	Simon I et al., Cell, 2001;106(6):697-708
Mcm1, Ste12, Tec1	CDC6	12732146	Zeitlinger J et al., Cell, 2003;113(3):395-404
Cad1, Crz1	AIM17	20385592	Reimand J et al., Nucleic Acids Res, 2010;38(14):4768-77
Nrg1, Phd1, Skn7, Ste12, Yap6	GAT2	15343339	Harbison CT et al., Nature, 2004;431(7004):99-104
Nrg1, Phd1, Skn7, Swi4, Yap6	GAT2	15343339	Harbison CT et al., Nature, 2004;431(7004):99-104
Nrg1, Phd1, Swi4, Yap6	GAT2	15343339	Harbison CT et al., Nature, 2004;431(7004):99-104
Cst6, Pdr3	RXT2	20385592	Reimand J et al., Nucleic Acids Res, 2010;38(14):4768-77
Gat3, Pdr1, Rap1, Rgm1, Sfp1, Yap5	RPS16B	12399584	Lee TI et al., Science, 2002;298(5594):799-804
Eds1, Msn2	TYR1	20385592	Reimand J et al., Nucleic Acids Res, 2010;38(14):4768-77
Mcm1, Ste12, Tec1	RAX2	15343339	Harbison CT et al., Nature, 2004;431(7004):99-104
Mcm1, Ste12, Tec1	RAX2	12732146	Zeitlinger J et al., Cell, 2003;113(3):395-404
Ace2, Ash1, Fkh2	YPL025C	15343339	Harbison CT et al., Nature, 2004;431(7004):99-104
Cst6, Pdr3	YJR157W	20385592	Reimand J et al., Nucleic Acids Res, 2010;38(14):4768-77
Eds1, Msn2	GPX2	20385592	Reimand J et al., Nucleic Acids Res, 2010;38(14):4768-77
Cst6, Pdr3	GPX2	20385592	Reimand J et al., Nucleic Acids Res, 2010;38(14):4768-77
Mcm1, Ste12, Tec1	AGA2	15343339	Harbison CT et al., Nature, 2004;431(7004):99-104
Mbp1, Mcm1, Swi4	MSN2	20385592	Reimand J et al., Nucleic Acids Res, 2010;38(14):4768-77
Fkh1, Skn7, Swi4	YCK1	20385592	Reimand J et al., Nucleic Acids Res, 2010;38(14):4768-77
Cad1, Crz1	RTS3	20385592	Reimand J et al., Nucleic Acids Res, 2010;38(14):4768-77
Cst6, Pdr3	YLR345W	20385592	Reimand J et al., Nucleic Acids Res, 2010;38(14):4768-77
Eds1, Msn2	ADE1	20385592	Reimand J et al., Nucleic Acids Res, 2010;38(14):4768-77
Cst6, Pdr3	ALT1	20385592	Reimand J et al., Nucleic Acids Res, 2010;38(14):4768-77
Cst6, Pdr3	PRE9	20385592	Reimand J et al., Nucleic Acids Res, 2010;38(14):4768-77
Elp4, Ino2, Ino4	FAA1	15343339	Harbison CT et al., Nature, 2004;431(7004):99-104
Mbp1, Rme1, Swi4	MAL32	16880382	Chua G et al., Proc Natl Acad Sci U S A, 2006;0(0)
Mbp1, Tos8	ARG4	20385592	Reimand J et al., Nucleic Acids Res, 2010;38(14):4768-77
Mbp1, Rme1, Swi4	BTN2	16880382	Chua G et al., Proc Natl Acad Sci U S A, 2006;0(0)
Cbf1, Dal82, Ino2	ASP3-2	20385592	Reimand J et al., Nucleic Acids Res, 2010;38(14):4768-77
Cst6, Pdr3	MRPS9	20385592	Reimand J et al., Nucleic Acids Res, 2010;38(14):4768-77
Adr1, Yap6	FUN26	12399584	Lee TI et al., Science, 2002;298(5594):799-804
Cst6, Pdr3	ATO2	20385592	Reimand J et al., Nucleic Acids Res, 2010;38(14):4768-77
Cst6, Pdr3	YGR161C-D	20385592	Reimand J et al., Nucleic Acids Res, 2010;38(14):4768-77
Mbp1, Mcm1, Swi4	PPN1	15343339	Harbison CT et al., Nature, 2004;431(7004):99-104
Mbp1, Mcm1, Swi4	PPN1	12399584	Lee TI et al., Science, 2002;298(5594):799-804
Mbp1, Mcm1, Swi4	PPN1	16709784	Workman CT et al., Science, 2006;312(5776):1054-9
Ace2, Fkh2, Swi5	HHF1	20385592	Reimand J et al., Nucleic Acids Res, 2010;38(14):4768-77
Nrg1, Phd1, Skn7, Swi4, Yap6	SOK2	12399584	Lee TI et al., Science, 2002;298(5594):799-804
Nrg1, Phd1, Swi4, Yap6	SOK2	12399584	Lee TI et al., Science, 2002;298(5594):799-804
Cst6, Pdr3	RAD23	20385592	Reimand J et al., Nucleic Acids Res, 2010;38(14):4768-77
Eds1, Msn2	TIM50	20385592	Reimand J et al., Nucleic Acids Res, 2010;38(14):4768-77
Cad1, Crz1	YMR102C	20385592	Reimand J et al., Nucleic Acids Res, 2010;38(14):4768-77
